# Supplementary material for: Promotion of Ca2+ Accumulation in Roots by Exogenous Brassinosteroids as a Key Mechanism for Their Enhancement of Plant Salt Tolerance: A Meta-Analysis and Systematic Review
Source: Int J Mol Sci. 2023 Nov 9;24(22):16123. doi: 10.3390/ijms242216123 (PMC10671333; doi:10.3390/ijms242216123)
Supplement: Supplementary file 1 [file ijms-24-16123-s001.zip]

Archive with 4 entries (4 files):
- Supplementary File S1.pdf
- Supplementary File S2.pdf
- Supplementary File S3.pdf
- Table S1.xlsx
