# Supplementary material for: Promotion of Ca2+ Accumulation in Roots by Exogenous Brassinosteroids as a Key Mechanism for Their Enhancement of Plant Salt Tolerance: A Meta-Analysis and Systematic Review
Source: Int J Mol Sci. 2023 Nov 9;24(22):16123. doi: 10.3390/ijms242216123 (PMC10671333; doi:10.3390/ijms242216123)
Supplement: Supplementary file 1 [file ijms-24-16123-s001.zip › Table S1.xlsx]

## Sheet: 1
Study ID	Number of studies	Author	year	Journal	Latin name	Plant group	Family	Plant types	parameter	Degree of salinity	salt	Br concentration	BRs	Donor	Application method	Processing time	Seed soaking time	N-C	N-T	Mean-C	SD-C	Mean-T	SD-T		lnR	Var（lnR）
1	1	Elsayed Fathi Abd_Allah	2017	Bioengineered	Aca-cia decurrens willd var. Mollis Lindl.	Dicotyledons	Leguminosae		Plant height	200	High	2.08	High	2,4-epibrassinolide,EBR	Foliar spray			10	10	18.1	5.43912	33.8	6.19806		0.6245	0.0124
1	2	Elsayed Fathi Abd_Allah	2017	Bioengineered	Aca-cia decurrens willd var. Mollis Lindl.	Dicotyledons	Leguminosae		shoot DW	200	High	2.08	High	2,4-epibrassinolide,EBR	Foliar spray			10	10	0.5	0.221359	1.2	0.347851		0.8755	0.028
1	3	Elsayed Fathi Abd_Allah	2017	Bioengineered	Aca-cia decurrens willd var. Mollis Lindl.	Dicotyledons	Leguminosae		root length	200	High	2.08	High	2,4-epibrassinolide,EBR	Foliar spray			10	10	19.3	4.49043	29.4	5.31263		0.4209	0.0087
1	4	Elsayed Fathi Abd_Allah	2017	Bioengineered	Aca-cia decurrens willd var. Mollis Lindl.	Dicotyledons	Leguminosae		root DW	200	High	2.08	High	2,4-epibrassinolide,EBR	Foliar spray			10	10	0.38	0.0632456	0.87	0.189737		0.8283	0.0075
1	5	Elsayed Fathi Abd_Allah	2017	Bioengineered	Aca-cia decurrens willd var. Mollis Lindl.	Dicotyledons	Leguminosae		Chlorophyll a	200	High	2.08	High	2,4-epibrassinolide,EBR	Foliar spray			10	10	0.77	0.252982	1.22	0.505964		0.4602	0.028
1	6	Elsayed Fathi Abd_Allah	2017	Bioengineered	Aca-cia decurrens willd var. Mollis Lindl.	Dicotyledons	Leguminosae		Chlorophyll b	200	High	2.08	High	2,4-epibrassinolide,EBR	Foliar spray			10	10	0.17	0.0632456	0.33	0.0948683		0.6633	0.0221
1	7	Elsayed Fathi Abd_Allah	2017	Bioengineered	Aca-cia decurrens willd var. Mollis Lindl.	Dicotyledons	Leguminosae		Total chlorophyll	200	High	2.08	High	2,4-epibrassinolide,EBR	Foliar spray			10	10	1.01	0.0948683	1.67	0.126491		0.5029	0.0015
1	8	Elsayed Fathi Abd_Allah	2017	Bioengineered	Aca-cia decurrens willd var. Mollis Lindl.	Dicotyledons	Leguminosae		RWC	200	High	2.08	High	2,4-epibrassinolide,EBR	Foliar spray			10	10	67.3	6.00833	76.4	9.48683		0.1268	0.0023
1	9	Elsayed Fathi Abd_Allah	2017	Bioengineered	Aca-cia decurrens willd var. Mollis Lindl.	Dicotyledons	Leguminosae		Gs	200	High	2.08	High	2,4-epibrassinolide,EBR	Foliar spray			10	10	0.15	0.0632456	0.26	0.0948683		0.55	0.0311
1	10	Elsayed Fathi Abd_Allah	2017	Bioengineered	Aca-cia decurrens willd var. Mollis Lindl.	Dicotyledons	Leguminosae		E	200	High	2.08	High	2,4-epibrassinolide,EBR	Foliar spray			10	10	3.06	0.790569	5.08	1.01193		0.5069	0.0106
1	11	Elsayed Fathi Abd_Allah	2017	Bioengineered	Aca-cia decurrens willd var. Mollis Lindl.	Dicotyledons	Leguminosae		SOD	200	High	2.08	High	2,4-epibrassinolide,EBR	Foliar spray			10	10	88.415	13.3669	146.54	23.3692		0.5053	0.0048
1	12	Elsayed Fathi Abd_Allah	2017	Bioengineered	Aca-cia decurrens willd var. Mollis Lindl.	Dicotyledons	Leguminosae		CAT	200	High	2.08	High	2,4-epibrassinolide,EBR	Foliar spray			10	10	80.308	12.3961	105.23	16.0644		0.2703	0.0047
1	13	Elsayed Fathi Abd_Allah	2017	Bioengineered	Aca-cia decurrens willd var. Mollis Lindl.	Dicotyledons	Leguminosae		APX	200	High	2.08	High	2,4-epibrassinolide,EBR	Foliar spray			10	10	320.54	49.3315	432.57	65.7754		0.2997	0.0047
1	14	Elsayed Fathi Abd_Allah	2017	Bioengineered	Aca-cia decurrens willd var. Mollis Lindl.	Dicotyledons	Leguminosae		GR	200	High	2.08	High	2,4-epibrassinolide,EBR	Foliar spray			10	10	69.514	12.0483	91.078	14.4516		0.2702	0.0055
1	15	Elsayed Fathi Abd_Allah	2017	Bioengineered	Aca-cia decurrens willd var. Mollis Lindl.	Dicotyledons	Leguminosae		DHAR	200	High	2.08	High	2,4-epibrassinolide,EBR	Foliar spray			10	10	95.397	15.6533	138.25	20.4283		0.371	0.0049
1	16	Elsayed Fathi Abd_Allah	2017	Bioengineered	Aca-cia decurrens willd var. Mollis Lindl.	Dicotyledons	Leguminosae		MDHAR	200	High	2.08	High	2,4-epibrassinolide,EBR	Foliar spray			10	10	170.46	25.6777	303.21	46.8017		0.5759	0.0047
2	17	Ramadan A. Agami ⁎	2003	South African Journal of Botany	Zea mays L.	Monocotyledon	Graminae	Herbaceous	Plant height	60	Low	10	High	2,4-epibrassinolide,EBR	soak seeds	Pre-processing	12 h	4	4	60.3	0.57	67	1		0.1054	0.0001
2	18	Ramadan A. Agami ⁎	2013	South African Journal of Botany	Zea mays L.	Monocotyledon	Graminae	Herbaceous	T-FW	60	Low	10	High	2,4-epibrassinolide,EBR	soak seeds	Pre-processing	12 h	4	4	12.1	0.47	13	0.51		0.0717	0.0008
2	19	Ramadan A. Agami ⁎	2013	South African Journal of Botany	Zea mays L.	Monocotyledon	Graminae	Herbaceous	T-DW	60	Low	10	High	2,4-epibrassinolide,EBR	soak seeds	Pre-processing	12 h	4	4	1.4	0.05	1.5	0.15		0.069	0.0028
2	20	Ramadan A. Agami ⁎	2013	South African Journal of Botany	Zea mays L.	Monocotyledon	Graminae	Herbaceous	root length	120	moderate	10	High	2,4-epibrassinolide,EBR	soak seeds	Pre-processing	12 h	4	4	56.6	1.5	60.3	0.57		0.0633	0.0002
2	21	Ramadan A. Agami ⁎	2013	South African Journal of Botany	Zea mays L.	Monocotyledon	Graminae	Herbaceous	T-FW	120	moderate	10	High	2,4-epibrassinolide,EBR	soak seeds	Pre-processing	12 h	4	4	9.2	0.55	12.7	0.34		0.3224	0.0011
2	22	Ramadan A. Agami ⁎	2013	South African Journal of Botany	Zea mays L.	Monocotyledon	Graminae	Herbaceous	T-DW	120	moderate	10	High	2,4-epibrassinolide,EBR	soak seeds	Pre-processing	12 h	4	4	0.97	0.02	1.4	0.05		0.3669	0.0004
2	23	Ramadan A. Agami ⁎	2013	South African Journal of Botany	Zea mays L.	Monocotyledon	Graminae	Herbaceous	Chlorophyll a	60	Low	10	High	2,4-epibrassinolide,EBR	soak seeds	Pre-processing	12 h	4	4	0.43	0.01	0.77	0.005		0.5826	0.0001
2	24	Ramadan A. Agami ⁎	2013	South African Journal of Botany	Zea mays L.	Monocotyledon	Graminae	Herbaceous	Chlorophyll b	60	Low	10	High	2,4-epibrassinolide,EBR	soak seeds	Pre-processing	12 h	4	4	0.16	0.01	0.25	0.005		0.4463	0.0011
2	25	Ramadan A. Agami ⁎	2013	South African Journal of Botany	Zea mays L.	Monocotyledon	Graminae	Herbaceous	Soluble sugar content	60	Low	10	High	2,4-epibrassinolide,EBR	soak seeds	Pre-processing	12 h	4	4	28.7	0.52	31.7	0.36		0.0994	0.0001
2	26	Ramadan A. Agami ⁎	2013	South African Journal of Botany	Zea mays L.	Monocotyledon	Graminae	Herbaceous	proline	60	Low	10	High	2,4-epibrassinolide,EBR	soak seeds	Pre-processing	12 h	4	4	2.2	0.06	0.7	0.02		-1.1451	0.0004
2	27	Ramadan A. Agami ⁎	2013	South African Journal of Botany	Zea mays L.	Monocotyledon	Graminae	Herbaceous	Chlorophyll a	120	moderate	10	High	2,4-epibrassinolide,EBR	soak seeds	Pre-processing	12 h	4	4	0.21	0.01	0.67	0.005		1.1602	0.0006
2	28	Ramadan A. Agami ⁎	2013	South African Journal of Botany	Zea mays L.	Monocotyledon	Graminae	Herbaceous	Chlorophyll b	120	moderate	10	High	2,4-epibrassinolide,EBR	soak seeds	Pre-processing	12 h	4	4	0.09	0.005	0.22	0.005		0.8938	0.0009
2	29	Ramadan A. Agami ⁎	2013	South African Journal of Botany	Zea mays L.	Monocotyledon	Graminae	Herbaceous	Soluble sugar content	120	moderate	10	High	2,4-epibrassinolide,EBR	soak seeds	Pre-processing	12 h	4	4	27.4	0.65	30.3	0.36		0.1006	0.0002
2	30	Ramadan A. Agami ⁎	2013	South African Journal of Botany	Zea mays L.	Monocotyledon	Graminae	Herbaceous	proline	120	moderate	10	High	2,4-epibrassinolide,EBR	soak seeds	Pre-processing	12 h	4	4	2.6	0.2	0.79	0.02		-1.1912	0.0016
2	31	Ramadan A. Agami ⁎	2013	South African Journal of Botany	Zea mays L.	Monocotyledon	Graminae	Herbaceous	RWC	60	Low	10	High	2,4-epibrassinolide,EBR	soak seeds	Pre-processing	12 h	4	4	70.7	0.45	73.9	0.37		0.0443	0
2	32	Ramadan A. Agami ⁎	2013	South African Journal of Botany	Zea mays L.	Monocotyledon	Graminae	Herbaceous	REC	60	Low	10	High	2,4-epibrassinolide,EBR	soak seeds	Pre-processing	12 h	4	4	19.9	0.8	17.7	0.41		-0.1172	0.0005
2	33	Ramadan A. Agami ⁎	2013	South African Journal of Botany	Zea mays L.	Monocotyledon	Graminae	Herbaceous	CAT	60	Low	10	High	2,4-epibrassinolide,EBR	soak seeds	Pre-processing	12 h	4	4	25.8	0.81	28.7	0.43		0.1065	0.0003
2	34	Ramadan A. Agami ⁎	2013	South African Journal of Botany	Zea mays L.	Monocotyledon	Graminae	Herbaceous	CAT	60	Low	10	High	2,4-epibrassinolide,EBR	soak seeds	Pre-processing	12 h	4	4	0.76	0.01	0.82	0.02		0.076	0.0002
2	35	Ramadan A. Agami ⁎	2013	South African Journal of Botany	Zea mays L.	Monocotyledon	Graminae	Herbaceous	RWC	120	moderate	10	High	2,4-epibrassinolide,EBR	soak seeds	Pre-processing	12 h	4	4	67.1	0.55	70.8	0.45		0.0537	0
2	36	Ramadan A. Agami ⁎	2013	South African Journal of Botany	Zea mays L.	Monocotyledon	Graminae	Herbaceous	REC	120	moderate	10	High	2,4-epibrassinolide,EBR	soak seeds	Pre-processing	12 h	4	4	24.4	50	19.9	0.51		-0.2039	1.0499
2	37	Ramadan A. Agami ⁎	2013	South African Journal of Botany	Zea mays L.	Monocotyledon	Graminae	Herbaceous	CAT	120	moderate	10	High	2,4-epibrassinolide,EBR	soak seeds	Pre-processing	12 h	4	4	22.1	0.3	27.2	0.64		0.2076	0.0002
2	38	Ramadan A. Agami ⁎	2013	South African Journal of Botany	Zea mays L.	Monocotyledon	Graminae	Herbaceous	CAT	120	moderate	10	High	2,4-epibrassinolide,EBR	soak seeds	Pre-processing	12 h	4	4	0.67	0.02	0.72	0.01		0.072	0.0003
3	39	Mohammad Abass Ahangera, Rayees Ahmad Mirb, Mohammed Nasser Alyemenic,	2019	PLANT PHYSIOLOGY AND BIOCHEMISTRY	Solanum lycopersicum	Dicotyledons	Solanaceae	Herbaceous	Plant height	100	moderate	1	High	epi-brassinolide (EBL)	Foliar spray	Post-processing		4	4	17.78	1.96	22.77	2.2		0.2474	0.0054
3	40	Mohammad Abass Ahangera, Rayees Ahmad Mirb, Mohammed Nasser Alyemenic,	2019	PLANT PHYSIOLOGY AND BIOCHEMISTRY	Solanum lycopersicum	Dicotyledons	Solanaceae	Herbaceous	T-DW	100	moderate	1	High	epi-brassinolide (EBL)	Foliar spray	Post-processing		4	4	3.11	0.1	4.24	0.18		0.3099	0.0007
3	41	Mohammad Abass Ahangera, Rayees Ahmad Mirb, Mohammed Nasser Alyemenic,	2019	PLANT PHYSIOLOGY AND BIOCHEMISTRY	Solanum lycopersicum	Dicotyledons	Solanaceae	Herbaceous	H2O2	100	moderate	1	High	epi-brassinolide (EBL)	Foliar spray	Post-processing		4	4	120.21	13.8	72.18	8.2		-0.5101	0.0065
3	42	Mohammad Abass Ahangera, Rayees Ahmad Mirb, Mohammed Nasser Alyemenic,	2019	PLANT PHYSIOLOGY AND BIOCHEMISTRY	Solanum lycopersicum	Dicotyledons	Solanaceae	Herbaceous	Generate O2−	100	moderate	1	High	epi-brassinolide (EBL)	Foliar spray	Post-processing		4	4	36.57	6.4	22.26	3.6		-0.4964	0.0142
3	43	Mohammad Abass Ahangera, Rayees Ahmad Mirb, Mohammed Nasser Alyemenic,	2019	PLANT PHYSIOLOGY AND BIOCHEMISTRY	Solanum lycopersicum	Dicotyledons	Solanaceae	Herbaceous	REC	100	moderate	1	High	epi-brassinolide (EBL)	Foliar spray	Post-processing		4	4	61.22	9	50.03	6.2		-0.2019	0.0092
3	44	Mohammad Abass Ahangera, Rayees Ahmad Mirb, Mohammed Nasser Alyemenic,	2019	PLANT PHYSIOLOGY AND BIOCHEMISTRY	Solanum lycopersicum	Dicotyledons	Solanaceae	Herbaceous	MDA	100	moderate	1	High	epi-brassinolide (EBL)	Foliar spray	Post-processing		4	4	55.31	7.8	41.35	6.8		-0.2909	0.0117
3	45	Mohammad Abass Ahangera, Rayees Ahmad Mirb, Mohammed Nasser Alyemenic,	2019	PLANT PHYSIOLOGY AND BIOCHEMISTRY	Solanum lycopersicum	Dicotyledons	Solanaceae	Herbaceous	leaf-Na+	100	moderate	1	High	epi-brassinolide (EBL)	Foliar spray	Post-processing		4	4	15.76	1.94	13.76	0.84		-0.1357	0.0047
3	46	Mohammad Abass Ahangera, Rayees Ahmad Mirb, Mohammed Nasser Alyemenic,	2019	PLANT PHYSIOLOGY AND BIOCHEMISTRY	Solanum lycopersicum	Dicotyledons	Solanaceae	Herbaceous	leaf-K+	100	moderate	1	High	epi-brassinolide (EBL)	Foliar spray	Post-processing		4	4	16.56	1.66	21.19	2.8		0.2465	0.0069
3	47	Mohammad Abass Ahangera, Rayees Ahmad Mirb, Mohammed Nasser Alyemenic,	2019	PLANT PHYSIOLOGY AND BIOCHEMISTRY	Solanum lycopersicum	Dicotyledons	Solanaceae	Herbaceous	Total chlorophyll	100	moderate	1	High	epi-brassinolide (EBL)	Foliar spray	Post-processing		4	4	0.7409	0.09532	0.98787	0.08666		0.2877	0.0061
3	48	Mohammad Abass Ahangera, Rayees Ahmad Mirb, Mohammed Nasser Alyemenic,	2019	PLANT PHYSIOLOGY AND BIOCHEMISTRY	Solanum lycopersicum	Dicotyledons	Solanaceae	Herbaceous	Pn	100	moderate	1	High	epi-brassinolide (EBL)	Foliar spray	Post-processing		4	4	10.018	1.832	15.512	3.016		0.4372	0.0178
3	49	Mohammad Abass Ahangera, Rayees Ahmad Mirb, Mohammed Nasser Alyemenic,	2019	PLANT PHYSIOLOGY AND BIOCHEMISTRY	Solanum lycopersicum	Dicotyledons	Solanaceae	Herbaceous	Ci	100	moderate	1	High	epi-brassinolide (EBL)	Foliar spray	Post-processing		4	4	141.99	8.54	182.03	9.6		0.2484	0.0016
3	50	Mohammad Abass Ahangera, Rayees Ahmad Mirb, Mohammed Nasser Alyemenic,	2019	PLANT PHYSIOLOGY AND BIOCHEMISTRY	Solanum lycopersicum	Dicotyledons	Solanaceae	Herbaceous	FV/FM	100	moderate	1	High	epi-brassinolide (EBL)	Foliar spray	Post-processing		4	4	0.54651	0.06592	0.63953	0.12016		0.1572	0.0125
3	51	Mohammad Abass Ahangera, Rayees Ahmad Mirb, Mohammed Nasser Alyemenic,	2019	PLANT PHYSIOLOGY AND BIOCHEMISTRY	Solanum lycopersicum	Dicotyledons	Solanaceae	Herbaceous	Gs	100	moderate	1	High	epi-brassinolide (EBL)	Foliar spray	Post-processing		4	4	221.36	7.76	268.74	12.42		0.194	0.0008
3	52	Mohammad Abass Ahangera, Rayees Ahmad Mirb, Mohammed Nasser Alyemenic,	2019	PLANT PHYSIOLOGY AND BIOCHEMISTRY	Solanum lycopersicum	Dicotyledons	Solanaceae	Herbaceous	Soluble sugar content	100	moderate	1	High	epi-brassinolide (EBL)	Foliar spray	Post-processing		4	4	8.1835	0.9892	17.986	0.988		0.7875	0.0044
3	53	Mohammad Abass Ahangera, Rayees Ahmad Mirb, Mohammed Nasser Alyemenic,	2019	PLANT PHYSIOLOGY AND BIOCHEMISTRY	Solanum lycopersicum	Dicotyledons	Solanaceae	Herbaceous	proline	100	moderate	1	High	epi-brassinolide (EBL)	Foliar spray	Post-processing		4	4	46.57	2.888	77.798	4.692		0.5132	0.0019
3	54	Mohammad Abass Ahangera, Rayees Ahmad Mirb, Mohammed Nasser Alyemenic,	2019	PLANT PHYSIOLOGY AND BIOCHEMISTRY	Solanum lycopersicum	Dicotyledons	Solanaceae	Herbaceous	RWC	100	moderate	1	High	epi-brassinolide (EBL)	Foliar spray	Post-processing		4	4	53.333	3.964	67.207	4.686		0.2312	0.0026
3	55	Mohammad Abass Ahangera, Rayees Ahmad Mirb, Mohammed Nasser Alyemenic,	2019	PLANT PHYSIOLOGY AND BIOCHEMISTRY	Solanum lycopersicum	Dicotyledons	Solanaceae	Herbaceous	SOD	100	moderate	1	High	epi-brassinolide (EBL)	Foliar spray	Post-processing		4	4	29.438	4.292	41.908	5.928		0.3532	0.0103
3	56	Mohammad Abass Ahangera, Rayees Ahmad Mirb, Mohammed Nasser Alyemenic,	2019	PLANT PHYSIOLOGY AND BIOCHEMISTRY	Solanum lycopersicum	Dicotyledons	Solanaceae	Herbaceous	CAT	100	moderate	1	High	epi-brassinolide (EBL)	Foliar spray	Post-processing		4	4	55.973	6.484	79.863	8.534		0.3554	0.0062
3	57	Mohammad Abass Ahangera, Rayees Ahmad Mirb, Mohammed Nasser Alyemenic,	2019	PLANT PHYSIOLOGY AND BIOCHEMISTRY	Solanum lycopersicum	Dicotyledons	Solanaceae	Herbaceous	APX	100	moderate	1	High	epi-brassinolide (EBL)	Foliar spray	Post-processing		4	4	2.0178	0.1426	3.1729	0.2566		0.4526	0.0029
3	58	Mohammad Abass Ahangera, Rayees Ahmad Mirb, Mohammed Nasser Alyemenic,	2019	PLANT PHYSIOLOGY AND BIOCHEMISTRY	Solanum lycopersicum	Dicotyledons	Solanaceae	Herbaceous	GR	100	moderate	1	High	epi-brassinolide (EBL)	Foliar spray	Post-processing		4	4	0.59537	0.01068	0.87879	0.0107		0.3894	0.0001
3	59	Mohammad Abass Ahangera, Rayees Ahmad Mirb, Mohammed Nasser Alyemenic,	2019	PLANT PHYSIOLOGY AND BIOCHEMISTRY	Solanum lycopersicum	Dicotyledons	Solanaceae	Herbaceous	ASA	100	moderate	1	High	epi-brassinolide (EBL)	Foliar spray	Post-processing		4	4	223.31	10.68	256.23	12.46		0.1375	0.0012
3	60	Mohammad Abass Ahangera, Rayees Ahmad Mirb, Mohammed Nasser Alyemenic,	2019	PLANT PHYSIOLOGY AND BIOCHEMISTRY	Solanum lycopersicum	Dicotyledons	Solanaceae	Herbaceous	GSH	100	moderate	1	High	epi-brassinolide (EBL)	Foliar spray	Post-processing		4	4	486.63	12.48	557.75	14.98		0.1364	0.0003
3	61	Mohammad Abass Ahangera, Rayees Ahmad Mirb, Mohammed Nasser Alyemenic,	2019	PLANT PHYSIOLOGY AND BIOCHEMISTRY	Solanum lycopersicum	Dicotyledons	Solanaceae	Herbaceous	PAL	100	moderate	1	High	epi-brassinolide (EBL)	Foliar spray	Post-processing		4	4	28.111	2.116	37.783	4.838		0.2957	0.0055
4	62	Husain Ahmad, Sikandar Hayat, Muhammad Ali	2017	CANADIAN JOURNAL OF PLANT SCIENCE	Cucumis sativus L.	Dicotyledons	Cucurbitaceae	Herbaceous	root length	60	Low	1	High	28-Homobrassinolide	Foliar spray			4	4	35.38	1.5	37.93	2.28		0.0696	0.0014
4	63	Husain Ahmad, Sikandar Hayat, Muhammad Ali	2017	CANADIAN JOURNAL OF PLANT SCIENCE	Cucumis sativus L.	Dicotyledons	Cucurbitaceae	Herbaceous	Shoot FW	60	Low	1	High	28-Homobrassinolide	Foliar spray			4	4	54.21	2.56	62.82	1.26		0.1474	0.0007
4	64	Husain Ahmad, Sikandar Hayat, Muhammad Ali	2017	CANADIAN JOURNAL OF PLANT SCIENCE	Cucumis sativus L.	Dicotyledons	Cucurbitaceae	Herbaceous	shoot DW	60	Low	1	High	28-Homobrassinolide	Foliar spray			4	4	6.37	0.36	7.29	0.3		0.1349	0.0012
4	65	Husain Ahmad, Sikandar Hayat, Muhammad Ali	2017	CANADIAN JOURNAL OF PLANT SCIENCE	Cucumis sativus L.	Dicotyledons	Cucurbitaceae	Herbaceous	root FW	60	Low	1	High	28-Homobrassinolide	Foliar spray			4	4	7.76	0.42	9.06	0.34		0.1549	0.0011
4	66	Husain Ahmad, Sikandar Hayat, Muhammad Ali	2017	CANADIAN JOURNAL OF PLANT SCIENCE	Cucumis sativus L.	Dicotyledons	Cucurbitaceae	Herbaceous	root DW	60	Low	1	High	28-Homobrassinolide	Foliar spray			4	4	0.81	0.02	0.89	0.04		0.0942	0.0007
4	67	Husain Ahmad, Sikandar Hayat, Muhammad Ali	2017	CANADIAN JOURNAL OF PLANT SCIENCE	Cucumis sativus L.	Dicotyledons	Cucurbitaceae	Herbaceous	Plant height	60	Low	3	High	28-Homobrassinolide	Foliar spray			4	4	81.89	2.28	83.86	1.74		0.0238	0.0003
4	68	Husain Ahmad, Sikandar Hayat, Muhammad Ali	2017	CANADIAN JOURNAL OF PLANT SCIENCE	Cucumis sativus L.	Dicotyledons	Cucurbitaceae	Herbaceous	root length	60	Low	3	High	28-Homobrassinolide	Foliar spray			4	4	35.38	1.5	38.69	2.44		0.0894	0.0014
4	69	Husain Ahmad, Sikandar Hayat, Muhammad Ali	2017	CANADIAN JOURNAL OF PLANT SCIENCE	Cucumis sativus L.	Dicotyledons	Cucurbitaceae	Herbaceous	Shoot FW	60	Low	3	High	28-Homobrassinolide	Foliar spray			4	4	54.21	2.56	66.55	2.16		0.2051	0.0008
4	70	Husain Ahmad, Sikandar Hayat, Muhammad Ali	2017	CANADIAN JOURNAL OF PLANT SCIENCE	Cucumis sativus L.	Dicotyledons	Cucurbitaceae	Herbaceous	shoot DW	60	Low	3	High	28-Homobrassinolide	Foliar spray			4	4	6.37	0.36	7.81	0.4		0.2038	0.0015
4	71	Husain Ahmad, Sikandar Hayat, Muhammad Ali	2017	CANADIAN JOURNAL OF PLANT SCIENCE	Cucumis sativus L.	Dicotyledons	Cucurbitaceae	Herbaceous	root FW	60	Low	3	High	28-Homobrassinolide	Foliar spray			4	4	7.76	0.42	9.37	0.2		0.1885	0.0008
4	72	Husain Ahmad, Sikandar Hayat, Muhammad Ali	2017	CANADIAN JOURNAL OF PLANT SCIENCE	Cucumis sativus L.	Dicotyledons	Cucurbitaceae	Herbaceous	root DW	60	Low	3	High	28-Homobrassinolide	Foliar spray			4	4	0.81	0.02	0.9	0.14		0.1054	0.0062
4	73	Husain Ahmad, Sikandar Hayat, Muhammad Ali	2017	CANADIAN JOURNAL OF PLANT SCIENCE	Cucumis sativus L.	Dicotyledons	Cucurbitaceae	Herbaceous	Plant height	60	Low	5	High	28-Homobrassinolide	Foliar spray			4	4	81.89	2.28	83.01	1.74		0.0136	0.0003
4	74	Husain Ahmad, Sikandar Hayat, Muhammad Ali	2017	CANADIAN JOURNAL OF PLANT SCIENCE	Cucumis sativus L.	Dicotyledons	Cucurbitaceae	Herbaceous	root length	60	Low	5	High	28-Homobrassinolide	Foliar spray			4	4	35.38	1.5	37.59	2.48		0.0606	0.0015
4	75	Husain Ahmad, Sikandar Hayat, Muhammad Ali	2017	CANADIAN JOURNAL OF PLANT SCIENCE	Cucumis sativus L.	Dicotyledons	Cucurbitaceae	Herbaceous	Shoot FW	60	Low	5	High	28-Homobrassinolide	Foliar spray			4	4	54.21	2.56	8.71	1.24		-1.8284	0.0056
4	76	Husain Ahmad, Sikandar Hayat, Muhammad Ali	2017	CANADIAN JOURNAL OF PLANT SCIENCE	Cucumis sativus L.	Dicotyledons	Cucurbitaceae	Herbaceous	shoot DW	60	Low	5	High	28-Homobrassinolide	Foliar spray			4	4	6.37	0.36	7.12	0.4		0.1113	0.0016
4	77	Husain Ahmad, Sikandar Hayat, Muhammad Ali	2017	CANADIAN JOURNAL OF PLANT SCIENCE	Cucumis sativus L.	Dicotyledons	Cucurbitaceae	Herbaceous	root FW	60	Low	5	High	28-Homobrassinolide	Foliar spray			4	4	7.76	0.42	8.56	1.12		0.0981	0.005
4	78	Husain Ahmad, Sikandar Hayat, Muhammad Ali	2017	CANADIAN JOURNAL OF PLANT SCIENCE	Cucumis sativus L.	Dicotyledons	Cucurbitaceae	Herbaceous	root DW	60	Low	5	High	28-Homobrassinolide	Foliar spray			4	4	0.81	0.02	0.84	0.08		0.0364	0.0024
4	79	Husain Ahmad, Sikandar Hayat, Muhammad Ali	2017	CANADIAN JOURNAL OF PLANT SCIENCE	Cucumis sativus L.	Dicotyledons	Cucurbitaceae	Herbaceous	Plant height	120	moderate	1	High	28-Homobrassinolide	Foliar spray			4	4	76.84	1.94	79	3.08		0.0277	0.0005
4	80	Husain Ahmad, Sikandar Hayat, Muhammad Ali	2017	CANADIAN JOURNAL OF PLANT SCIENCE	Cucumis sativus L.	Dicotyledons	Cucurbitaceae	Herbaceous	root length	120	moderate	1	High	28-Homobrassinolide	Foliar spray			4	4	30.8	0.58	32.8	0.58		0.0629	0.0002
4	81	Husain Ahmad, Sikandar Hayat, Muhammad Ali	2017	CANADIAN JOURNAL OF PLANT SCIENCE	Cucumis sativus L.	Dicotyledons	Cucurbitaceae	Herbaceous	Shoot FW	120	moderate	1	High	28-Homobrassinolide	Foliar spray			4	4	50.07	2.04	56.37	1.08		0.1185	0.0005
4	82	Husain Ahmad, Sikandar Hayat, Muhammad Ali	2017	CANADIAN JOURNAL OF PLANT SCIENCE	Cucumis sativus L.	Dicotyledons	Cucurbitaceae	Herbaceous	shoot DW	120	moderate	1	High	28-Homobrassinolide	Foliar spray			4	4	4.68	0.56	5.66	0.6		0.1901	0.0064
4	83	Husain Ahmad, Sikandar Hayat, Muhammad Ali	2017	CANADIAN JOURNAL OF PLANT SCIENCE	Cucumis sativus L.	Dicotyledons	Cucurbitaceae	Herbaceous	root FW	120	moderate	1	High	28-Homobrassinolide	Foliar spray			4	4	6.79	0.32	8.01	0.74		0.1652	0.0027
4	84	Husain Ahmad, Sikandar Hayat, Muhammad Ali	2017	CANADIAN JOURNAL OF PLANT SCIENCE	Cucumis sativus L.	Dicotyledons	Cucurbitaceae	Herbaceous	root DW	120	moderate	1	High	28-Homobrassinolide	Foliar spray			4	4	0.49	0.08	0.63	0.02		0.2513	0.0069
4	85	Husain Ahmad, Sikandar Hayat, Muhammad Ali	2017	CANADIAN JOURNAL OF PLANT SCIENCE	Cucumis sativus L.	Dicotyledons	Cucurbitaceae	Herbaceous	Plant height	120	moderate	3	High	28-Homobrassinolide	Foliar spray			4	4	76.84	1.94	79	3.08		0.0277	0.0005
4	86	Husain Ahmad, Sikandar Hayat, Muhammad Ali	2017	CANADIAN JOURNAL OF PLANT SCIENCE	Cucumis sativus L.	Dicotyledons	Cucurbitaceae	Herbaceous	root length	120	moderate	3	High	28-Homobrassinolide	Foliar spray			4	4	36.8	0.58	32.32	0.18		-0.1298	0.0001
4	87	Husain Ahmad, Sikandar Hayat, Muhammad Ali	2017	CANADIAN JOURNAL OF PLANT SCIENCE	Cucumis sativus L.	Dicotyledons	Cucurbitaceae	Herbaceous	Shoot FW	120	moderate	3	High	28-Homobrassinolide	Foliar spray			4	4	50.07	2.04	53.25	1.76		0.0616	0.0007
4	88	Husain Ahmad, Sikandar Hayat, Muhammad Ali	2017	CANADIAN JOURNAL OF PLANT SCIENCE	Cucumis sativus L.	Dicotyledons	Cucurbitaceae	Herbaceous	shoot DW	120	moderate	3	High	28-Homobrassinolide	Foliar spray			4	4	4.68	0.56	5.29	0.4		0.1225	0.005
4	89	Husain Ahmad, Sikandar Hayat, Muhammad Ali	2017	CANADIAN JOURNAL OF PLANT SCIENCE	Cucumis sativus L.	Dicotyledons	Cucurbitaceae	Herbaceous	root FW	120	moderate	3	High	28-Homobrassinolide	Foliar spray			4	4	6.79	0.32	8.15	0.36		0.1826	0.001
4	90	Husain Ahmad, Sikandar Hayat, Muhammad Ali	2017	CANADIAN JOURNAL OF PLANT SCIENCE	Cucumis sativus L.	Dicotyledons	Cucurbitaceae	Herbaceous	root DW	120	moderate	3	High	28-Homobrassinolide	Foliar spray			4	4	0.49	0.08	0.75	0.08		0.4257	0.0095
4	91	Husain Ahmad, Sikandar Hayat, Muhammad Ali	2017	CANADIAN JOURNAL OF PLANT SCIENCE	Cucumis sativus L.	Dicotyledons	Cucurbitaceae	Herbaceous	Plant height	120	moderate	5	High	28-Homobrassinolide	Foliar spray			4	4	76.84	1.94	78.03	2.14		0.0154	0.0003
4	92	Husain Ahmad, Sikandar Hayat, Muhammad Ali	2017	CANADIAN JOURNAL OF PLANT SCIENCE	Cucumis sativus L.	Dicotyledons	Cucurbitaceae	Herbaceous	root length	120	moderate	5	High	28-Homobrassinolide	Foliar spray			4	4	36.8	0.58	31.79	0.44		-0.1463	0.0001
4	93	Husain Ahmad, Sikandar Hayat, Muhammad Ali	2017	CANADIAN JOURNAL OF PLANT SCIENCE	Cucumis sativus L.	Dicotyledons	Cucurbitaceae	Herbaceous	Shoot FW	120	moderate	5	High	28-Homobrassinolide	Foliar spray			4	4	50.07	2.04	51.3	3.46		0.0243	0.0016
4	94	Husain Ahmad, Sikandar Hayat, Muhammad Ali	2017	CANADIAN JOURNAL OF PLANT SCIENCE	Cucumis sativus L.	Dicotyledons	Cucurbitaceae	Herbaceous	shoot DW	120	moderate	5	High	28-Homobrassinolide	Foliar spray			4	4	4.68	0.56	5.01	0.26		0.0681	0.0043
4	95	Husain Ahmad, Sikandar Hayat, Muhammad Ali	2017	CANADIAN JOURNAL OF PLANT SCIENCE	Cucumis sativus L.	Dicotyledons	Cucurbitaceae	Herbaceous	root FW	120	moderate	5	High	28-Homobrassinolide	Foliar spray			4	4	6.79	0.32	7.27	0.74		0.0683	0.0031
4	96	Husain Ahmad, Sikandar Hayat, Muhammad Ali	2017	CANADIAN JOURNAL OF PLANT SCIENCE	Cucumis sativus L.	Dicotyledons	Cucurbitaceae	Herbaceous	root DW	120	moderate	5	High	28-Homobrassinolide	Foliar spray			4	4	0.49	0.08	0.73	0.08		0.3986	0.0097
4	97	Husain Ahmad, Sikandar Hayat, Muhammad Ali	2017	CANADIAN JOURNAL OF PLANT SCIENCE	Cucumis sativus L.	Dicotyledons	Cucurbitaceae	Herbaceous	Plant height	60	Low	1	High	28-Homobrassinolide	Foliar spray			4	4	84.58	1.26	86.65	0.54		0.0242	0.0001
4	98	Husain Ahmad, Sikandar Hayat, Muhammad Ali	2017	CANADIAN JOURNAL OF PLANT SCIENCE	Cucumis sativus L.	Dicotyledons	Cucurbitaceae	Herbaceous	root length	60	Low	1	High	28-Homobrassinolide	Foliar spray			4	4	46.18	2.06	46.14	1		-0.0009	0.0006
4	99	Husain Ahmad, Sikandar Hayat, Muhammad Ali	2017	CANADIAN JOURNAL OF PLANT SCIENCE	Cucumis sativus L.	Dicotyledons	Cucurbitaceae	Herbaceous	Shoot FW	60	Low	1	High	28-Homobrassinolide	Foliar spray			4	4	84.94	3.96	85.07	1.72		0.0015	0.0006
4	100	Husain Ahmad, Sikandar Hayat, Muhammad Ali	2017	CANADIAN JOURNAL OF PLANT SCIENCE	Cucumis sativus L.	Dicotyledons	Cucurbitaceae	Herbaceous	shoot DW	60	Low	1	High	28-Homobrassinolide	Foliar spray			4	4	9.36	0.46	9.18	0.36		-0.0194	0.001
4	101	Husain Ahmad, Sikandar Hayat, Muhammad Ali	2017	CANADIAN JOURNAL OF PLANT SCIENCE	Cucumis sativus L.	Dicotyledons	Cucurbitaceae	Herbaceous	root FW	60	Low	1	High	28-Homobrassinolide	Foliar spray			4	4	16.13	0.68	15.91	0.82		-0.0137	0.0011
4	102	Husain Ahmad, Sikandar Hayat, Muhammad Ali	2017	CANADIAN JOURNAL OF PLANT SCIENCE	Cucumis sativus L.	Dicotyledons	Cucurbitaceae	Herbaceous	root DW	60	Low	1	High	28-Homobrassinolide	Foliar spray			4	4	1.77	0.44	1.75	0.2		-0.0114	0.0187
4	103	Husain Ahmad, Sikandar Hayat, Muhammad Ali	2017	CANADIAN JOURNAL OF PLANT SCIENCE	Cucumis sativus L.	Dicotyledons	Cucurbitaceae	Herbaceous	Plant height	60	Low	3	High	28-Homobrassinolide	Foliar spray			4	4	84.58	1.26	86.08	0.42		0.0176	0.0001
4	104	Husain Ahmad, Sikandar Hayat, Muhammad Ali	2017	CANADIAN JOURNAL OF PLANT SCIENCE	Cucumis sativus L.	Dicotyledons	Cucurbitaceae	Herbaceous	root length	60	Low	3	High	28-Homobrassinolide	Foliar spray			4	4	46.18	2.06	42.05	0.96		-0.0937	0.0006
4	105	Husain Ahmad, Sikandar Hayat, Muhammad Ali	2017	CANADIAN JOURNAL OF PLANT SCIENCE	Cucumis sativus L.	Dicotyledons	Cucurbitaceae	Herbaceous	Shoot FW	60	Low	3	High	28-Homobrassinolide	Foliar spray			4	4	84.94	3.96	78.37	5.82		-0.0805	0.0019
4	106	Husain Ahmad, Sikandar Hayat, Muhammad Ali	2017	CANADIAN JOURNAL OF PLANT SCIENCE	Cucumis sativus L.	Dicotyledons	Cucurbitaceae	Herbaceous	shoot DW	60	Low	3	High	28-Homobrassinolide	Foliar spray			4	4	9.36	0.46	8.65	0.28		-0.0789	0.0009
4	107	Husain Ahmad, Sikandar Hayat, Muhammad Ali	2017	CANADIAN JOURNAL OF PLANT SCIENCE	Cucumis sativus L.	Dicotyledons	Cucurbitaceae	Herbaceous	root FW	60	Low	3	High	28-Homobrassinolide	Foliar spray			4	4	16.13	0.68	14.95	0.38		-0.076	0.0006
4	108	Husain Ahmad, Sikandar Hayat, Muhammad Ali	2017	CANADIAN JOURNAL OF PLANT SCIENCE	Cucumis sativus L.	Dicotyledons	Cucurbitaceae	Herbaceous	root DW	60	Low	3	High	28-Homobrassinolide	Foliar spray			4	4	1.77	0.44	1.54	0.04		-0.1392	0.0156
4	109	Husain Ahmad, Sikandar Hayat, Muhammad Ali	2017	CANADIAN JOURNAL OF PLANT SCIENCE	Cucumis sativus L.	Dicotyledons	Cucurbitaceae	Herbaceous	Plant height	60	Low	5	High	28-Homobrassinolide	Foliar spray			4	4	84.58	1.26	85.56	0.44		0.0115	0.0001
4	110	Husain Ahmad, Sikandar Hayat, Muhammad Ali	2017	CANADIAN JOURNAL OF PLANT SCIENCE	Cucumis sativus L.	Dicotyledons	Cucurbitaceae	Herbaceous	root length	60	Low	5	High	28-Homobrassinolide	Foliar spray			4	4	46.18	2.06	41.67	0.54		-0.1028	0.0005
4	111	Husain Ahmad, Sikandar Hayat, Muhammad Ali	2017	CANADIAN JOURNAL OF PLANT SCIENCE	Cucumis sativus L.	Dicotyledons	Cucurbitaceae	Herbaceous	Shoot FW	60	Low	5	High	28-Homobrassinolide	Foliar spray			4	4	84.94	3.96	74.65	4.66		-0.1291	0.0015
4	112	Husain Ahmad, Sikandar Hayat, Muhammad Ali	2017	CANADIAN JOURNAL OF PLANT SCIENCE	Cucumis sativus L.	Dicotyledons	Cucurbitaceae	Herbaceous	shoot DW	60	Low	5	High	28-Homobrassinolide	Foliar spray			4	4	9.36	0.46	8.14	0.46		-0.1397	0.0014
4	113	Husain Ahmad, Sikandar Hayat, Muhammad Ali	2017	CANADIAN JOURNAL OF PLANT SCIENCE	Cucumis sativus L.	Dicotyledons	Cucurbitaceae	Herbaceous	root FW	60	Low	5	High	28-Homobrassinolide	Foliar spray			4	4	16.13	0.68	14.5	1.26		-0.1065	0.0023
4	114	Husain Ahmad, Sikandar Hayat, Muhammad Ali	2017	CANADIAN JOURNAL OF PLANT SCIENCE	Cucumis sativus L.	Dicotyledons	Cucurbitaceae	Herbaceous	root DW	60	Low	5	High	28-Homobrassinolide	Foliar spray			4	4	1.77	0.44	1.51	0.02		-0.1589	0.0155
4	115	Husain Ahmad, Sikandar Hayat, Muhammad Ali	2017	CANADIAN JOURNAL OF PLANT SCIENCE	Cucumis sativus L.	Dicotyledons	Cucurbitaceae	Herbaceous	Plant height	120	moderate	1	High	28-Homobrassinolide	Foliar spray			4	4	80.96	0.74	83.79	0.88		0.0344	0
4	116	Husain Ahmad, Sikandar Hayat, Muhammad Ali	2017	CANADIAN JOURNAL OF PLANT SCIENCE	Cucumis sativus L.	Dicotyledons	Cucurbitaceae	Herbaceous	root length	120	moderate	1	High	28-Homobrassinolide	Foliar spray			4	4	34.93	1.1	36.88	1.12		0.0543	0.0005
4	117	Husain Ahmad, Sikandar Hayat, Muhammad Ali	2017	CANADIAN JOURNAL OF PLANT SCIENCE	Cucumis sativus L.	Dicotyledons	Cucurbitaceae	Herbaceous	Shoot FW	120	moderate	1	High	28-Homobrassinolide	Foliar spray			4	4	66.55	0.8	74.23	2.98		0.1092	0.0004
4	118	Husain Ahmad, Sikandar Hayat, Muhammad Ali	2017	CANADIAN JOURNAL OF PLANT SCIENCE	Cucumis sativus L.	Dicotyledons	Cucurbitaceae	Herbaceous	shoot DW	120	moderate	1	High	28-Homobrassinolide	Foliar spray			4	4	6.51	1.54	7.36	0.9		0.1227	0.0177
4	119	Husain Ahmad, Sikandar Hayat, Muhammad Ali	2017	CANADIAN JOURNAL OF PLANT SCIENCE	Cucumis sativus L.	Dicotyledons	Cucurbitaceae	Herbaceous	root FW	120	moderate	1	High	28-Homobrassinolide	Foliar spray			4	4	12.8	0.3	14	0.94		0.0896	0.0013
4	120	Husain Ahmad, Sikandar Hayat, Muhammad Ali	2017	CANADIAN JOURNAL OF PLANT SCIENCE	Cucumis sativus L.	Dicotyledons	Cucurbitaceae	Herbaceous	root DW	120	moderate	1	High	28-Homobrassinolide	Foliar spray			4	4	1.03	0.16	1.34	0.04		0.2631	0.0063
4	121	Husain Ahmad, Sikandar Hayat, Muhammad Ali	2017	CANADIAN JOURNAL OF PLANT SCIENCE	Cucumis sativus L.	Dicotyledons	Cucurbitaceae	Herbaceous	Plant height	120	moderate	3	High	28-Homobrassinolide	Foliar spray			4	4	80.96	0.74	82.57	0.2		0.0197	0
4	122	Husain Ahmad, Sikandar Hayat, Muhammad Ali	2017	CANADIAN JOURNAL OF PLANT SCIENCE	Cucumis sativus L.	Dicotyledons	Cucurbitaceae	Herbaceous	root length	120	moderate	3	High	28-Homobrassinolide	Foliar spray			4	4	34.93	1.1	36.51	1.1		0.0442	0.0005
4	123	Husain Ahmad, Sikandar Hayat, Muhammad Ali	2017	CANADIAN JOURNAL OF PLANT SCIENCE	Cucumis sativus L.	Dicotyledons	Cucurbitaceae	Herbaceous	Shoot FW	120	moderate	3	High	28-Homobrassinolide	Foliar spray			4	4	66.55	0.8	74.15	2.54		0.1081	0.0003
4	124	Husain Ahmad, Sikandar Hayat, Muhammad Ali	2017	CANADIAN JOURNAL OF PLANT SCIENCE	Cucumis sativus L.	Dicotyledons	Cucurbitaceae	Herbaceous	shoot DW	120	moderate	3	High	28-Homobrassinolide	Foliar spray			4	4	6.51	1.54	7.66	1.3		0.1627	0.0212
4	125	Husain Ahmad, Sikandar Hayat, Muhammad Ali	2017	CANADIAN JOURNAL OF PLANT SCIENCE	Cucumis sativus L.	Dicotyledons	Cucurbitaceae	Herbaceous	root FW	120	moderate	3	High	28-Homobrassinolide	Foliar spray			4	4	12.8	0.3	14.16	0.54		0.101	0.0005
4	126	Husain Ahmad, Sikandar Hayat, Muhammad Ali	2017	CANADIAN JOURNAL OF PLANT SCIENCE	Cucumis sativus L.	Dicotyledons	Cucurbitaceae	Herbaceous	root DW	120	moderate	3	High	28-Homobrassinolide	Foliar spray			4	4	1.03	0.16	1.33	0.14		0.2556	0.0088
4	127	Husain Ahmad, Sikandar Hayat, Muhammad Ali	2017	CANADIAN JOURNAL OF PLANT SCIENCE	Cucumis sativus L.	Dicotyledons	Cucurbitaceae	Herbaceous	Plant height	120	moderate	5	High	28-Homobrassinolide	Foliar spray			4	4	80.96	0.74	81.9	0.24		0.0115	0
4	128	Husain Ahmad, Sikandar Hayat, Muhammad Ali	2017	CANADIAN JOURNAL OF PLANT SCIENCE	Cucumis sativus L.	Dicotyledons	Cucurbitaceae	Herbaceous	root length	120	moderate	5	High	28-Homobrassinolide	Foliar spray			4	4	34.93	1.1	36.12	0.92		0.0335	0.0004
4	129	Husain Ahmad, Sikandar Hayat, Muhammad Ali	2017	CANADIAN JOURNAL OF PLANT SCIENCE	Cucumis sativus L.	Dicotyledons	Cucurbitaceae	Herbaceous	Shoot FW	120	moderate	5	High	28-Homobrassinolide	Foliar spray			4	4	66.55	0.8	72.42	1.54		0.0845	0.0001
4	130	Husain Ahmad, Sikandar Hayat, Muhammad Ali	2017	CANADIAN JOURNAL OF PLANT SCIENCE	Cucumis sativus L.	Dicotyledons	Cucurbitaceae	Herbaceous	shoot DW	120	moderate	5	High	28-Homobrassinolide	Foliar spray			4	4	6.51	1.54	6.92	0.28		0.0611	0.0144
4	131	Husain Ahmad, Sikandar Hayat, Muhammad Ali	2017	CANADIAN JOURNAL OF PLANT SCIENCE	Cucumis sativus L.	Dicotyledons	Cucurbitaceae	Herbaceous	root FW	120	moderate	5	High	28-Homobrassinolide	Foliar spray			4	4	12.8	0.3	13.28	0.72		0.0368	0.0009
4	132	Husain Ahmad, Sikandar Hayat, Muhammad Ali	2017	CANADIAN JOURNAL OF PLANT SCIENCE	Cucumis sativus L.	Dicotyledons	Cucurbitaceae	Herbaceous	root DW	120	moderate	5	High	28-Homobrassinolide	Foliar spray			4	4	1.03	0.16	1.2	0.04		0.1528	0.0063
4	133	Husain Ahmad, Sikandar Hayat, Muhammad Ali	2017	CANADIAN JOURNAL OF PLANT SCIENCE	Cucumis sativus L.	Dicotyledons	Cucurbitaceae	Herbaceous	Chlorophyll a	60	Low	1	High	28-Homobrassinolide	Foliar spray			4	4	9.57	1.3	13.09	0.78		0.3132	0.0055
4	134	Husain Ahmad, Sikandar Hayat, Muhammad Ali	2017	CANADIAN JOURNAL OF PLANT SCIENCE	Cucumis sativus L.	Dicotyledons	Cucurbitaceae	Herbaceous	Chlorophyll b	60	Low	1	High	28-Homobrassinolide	Foliar spray			4	4	1.53	0.3	2.65	0.2		0.5493	0.011
4	135	Husain Ahmad, Sikandar Hayat, Muhammad Ali	2017	CANADIAN JOURNAL OF PLANT SCIENCE	Cucumis sativus L.	Dicotyledons	Cucurbitaceae	Herbaceous	Chlorophyll a	60	Low	3	High	28-Homobrassinolide	Foliar spray			4	4	9.57	1.3	11.82	0.26		0.2112	0.0047
4	136	Husain Ahmad, Sikandar Hayat, Muhammad Ali	2017	CANADIAN JOURNAL OF PLANT SCIENCE	Cucumis sativus L.	Dicotyledons	Cucurbitaceae	Herbaceous	Chlorophyll b	60	Low	3	High	28-Homobrassinolide	Foliar spray			4	4	1.53	0.3	2.64	0.12		0.5455	0.0101
4	137	Husain Ahmad, Sikandar Hayat, Muhammad Ali	2017	CANADIAN JOURNAL OF PLANT SCIENCE	Cucumis sativus L.	Dicotyledons	Cucurbitaceae	Herbaceous	Chlorophyll a	60	Low	5	High	28-Homobrassinolide	Foliar spray			4	4	9.57	1.3	11.17	0.6		0.1546	0.0053
4	138	Husain Ahmad, Sikandar Hayat, Muhammad Ali	2017	CANADIAN JOURNAL OF PLANT SCIENCE	Cucumis sativus L.	Dicotyledons	Cucurbitaceae	Herbaceous	Chlorophyll b	60	Low	5	High	28-Homobrassinolide	Foliar spray			4	4	1.53	0.3	2.51	0.32		0.495	0.0137
4	139	Husain Ahmad, Sikandar Hayat, Muhammad Ali	2017	CANADIAN JOURNAL OF PLANT SCIENCE	Cucumis sativus L.	Dicotyledons	Cucurbitaceae	Herbaceous	Chlorophyll a	120	moderate	1	High	28-Homobrassinolide	Foliar spray			4	4	9.51	1.08	11.28	0.58		0.1707	0.0039
4	140	Husain Ahmad, Sikandar Hayat, Muhammad Ali	2017	CANADIAN JOURNAL OF PLANT SCIENCE	Cucumis sativus L.	Dicotyledons	Cucurbitaceae	Herbaceous	Chlorophyll b	120	moderate	1	High	28-Homobrassinolide	Foliar spray			4	4	1.22	0.52	2.43	0.24		0.689	0.0479
4	141	Husain Ahmad, Sikandar Hayat, Muhammad Ali	2017	CANADIAN JOURNAL OF PLANT SCIENCE	Cucumis sativus L.	Dicotyledons	Cucurbitaceae	Herbaceous	Chlorophyll a	120	moderate	3	High	28-Homobrassinolide	Foliar spray			4	4	9.51	1.08	10.24	1.18		0.074	0.0065
4	142	Husain Ahmad, Sikandar Hayat, Muhammad Ali	2017	CANADIAN JOURNAL OF PLANT SCIENCE	Cucumis sativus L.	Dicotyledons	Cucurbitaceae	Herbaceous	Chlorophyll b	120	moderate	3	High	28-Homobrassinolide	Foliar spray			4	4	1.22	0.52	1.99	0.74		0.4893	0.08
4	143	Husain Ahmad, Sikandar Hayat, Muhammad Ali	2017	CANADIAN JOURNAL OF PLANT SCIENCE	Cucumis sativus L.	Dicotyledons	Cucurbitaceae	Herbaceous	Chlorophyll a	120	moderate	5	High	28-Homobrassinolide	Foliar spray			4	4	9.51	1.08	10.11	0.52		0.0612	0.0039
4	144	Husain Ahmad, Sikandar Hayat, Muhammad Ali	2017	CANADIAN JOURNAL OF PLANT SCIENCE	Cucumis sativus L.	Dicotyledons	Cucurbitaceae	Herbaceous	Chlorophyll b	120	moderate	5	High	28-Homobrassinolide	Foliar spray			4	4	1.22	0.52	1.92	0.78		0.4535	0.0867
4	145	Husain Ahmad, Sikandar Hayat, Muhammad Ali	2017	CANADIAN JOURNAL OF PLANT SCIENCE	Cucumis sativus L.	Dicotyledons	Cucurbitaceae	Herbaceous	Chlorophyll a	60	Low	1	High	28-Homobrassinolide	Foliar spray			4	4	13.01	0.84	15.32	0.98		0.1634	0.0021
4	146	Husain Ahmad, Sikandar Hayat, Muhammad Ali	2017	CANADIAN JOURNAL OF PLANT SCIENCE	Cucumis sativus L.	Dicotyledons	Cucurbitaceae	Herbaceous	Chlorophyll b	60	Low	1	High	28-Homobrassinolide	Foliar spray			4	4	2.31	0.38	3.43	0.1		0.3953	0.007
4	147	Husain Ahmad, Sikandar Hayat, Muhammad Ali	2017	CANADIAN JOURNAL OF PLANT SCIENCE	Cucumis sativus L.	Dicotyledons	Cucurbitaceae	Herbaceous	Chlorophyll a	60	Low	3	High	28-Homobrassinolide	Foliar spray			4	4	13.01	0.84	14.43	0.46		0.1036	0.0013
4	148	Husain Ahmad, Sikandar Hayat, Muhammad Ali	2017	CANADIAN JOURNAL OF PLANT SCIENCE	Cucumis sativus L.	Dicotyledons	Cucurbitaceae	Herbaceous	Chlorophyll b	60	Low	3	High	28-Homobrassinolide	Foliar spray			4	4	2.31	0.38	3.41	0.18		0.3895	0.0075
4	149	Husain Ahmad, Sikandar Hayat, Muhammad Ali	2017	CANADIAN JOURNAL OF PLANT SCIENCE	Cucumis sativus L.	Dicotyledons	Cucurbitaceae	Herbaceous	Chlorophyll a	60	Low	5	High	28-Homobrassinolide	Foliar spray			4	4	13.01	0.84	14.16	0.28		0.0847	0.0011
4	150	Husain Ahmad, Sikandar Hayat, Muhammad Ali	2017	CANADIAN JOURNAL OF PLANT SCIENCE	Cucumis sativus L.	Dicotyledons	Cucurbitaceae	Herbaceous	Chlorophyll b	60	Low	5	High	28-Homobrassinolide	Foliar spray			4	4	2.31	0.38	3.29	0.26		0.3536	0.0083
4	151	Husain Ahmad, Sikandar Hayat, Muhammad Ali	2017	CANADIAN JOURNAL OF PLANT SCIENCE	Cucumis sativus L.	Dicotyledons	Cucurbitaceae	Herbaceous	Chlorophyll a	120	moderate	1	High	28-Homobrassinolide	Foliar spray			4	4	11.01	0.58	12.47	0.28		0.1245	0.0008
4	152	Husain Ahmad, Sikandar Hayat, Muhammad Ali	2017	CANADIAN JOURNAL OF PLANT SCIENCE	Cucumis sativus L.	Dicotyledons	Cucurbitaceae	Herbaceous	Chlorophyll b	120	moderate	1	High	28-Homobrassinolide	Foliar spray			4	4	2.01	0.44	3.21	0.12		0.4681	0.0123
4	153	Husain Ahmad, Sikandar Hayat, Muhammad Ali	2017	CANADIAN JOURNAL OF PLANT SCIENCE	Cucumis sativus L.	Dicotyledons	Cucurbitaceae	Herbaceous	Chlorophyll a	120	moderate	3	High	28-Homobrassinolide	Foliar spray			4	4	11.01	0.58	12.04	0.22		0.0894	0.0008
4	154	Husain Ahmad, Sikandar Hayat, Muhammad Ali	2017	CANADIAN JOURNAL OF PLANT SCIENCE	Cucumis sativus L.	Dicotyledons	Cucurbitaceae	Herbaceous	Chlorophyll b	120	moderate	3	High	28-Homobrassinolide	Foliar spray			4	4	2.01	0.44	2.76	0.84		0.3171	0.0351
4	155	Husain Ahmad, Sikandar Hayat, Muhammad Ali	2017	CANADIAN JOURNAL OF PLANT SCIENCE	Cucumis sativus L.	Dicotyledons	Cucurbitaceae	Herbaceous	Chlorophyll a	120	moderate	5	High	28-Homobrassinolide	Foliar spray			4	4	11.01	0.58	11.72	0.24		0.0625	0.0008
4	156	Husain Ahmad, Sikandar Hayat, Muhammad Ali	2017	CANADIAN JOURNAL OF PLANT SCIENCE	Cucumis sativus L.	Dicotyledons	Cucurbitaceae	Herbaceous	Chlorophyll b	120	moderate	5	High	28-Homobrassinolide	Foliar spray			4	4	2.01	0.44	2.7	0.68		0.2951	0.0278
4	157	Husain Ahmad, Sikandar Hayat, Muhammad Ali	2017	CANADIAN JOURNAL OF PLANT SCIENCE	Cucumis sativus L.	Dicotyledons	Cucurbitaceae	Herbaceous	SOD	60	Low	1	High	28-Homobrassinolide	Foliar spray			4	4	742.57	33.02	805.28	13.2		0.0811	0.0006
4	158	Husain Ahmad, Sikandar Hayat, Muhammad Ali	2017	CANADIAN JOURNAL OF PLANT SCIENCE	Cucumis sativus L.	Dicotyledons	Cucurbitaceae	Herbaceous	SOD	60	Low	3	High	28-Homobrassinolide	Foliar spray			4	4	742.57	33.02	818.48	33		0.0973	0.0009
4	159	Husain Ahmad, Sikandar Hayat, Muhammad Ali	2017	CANADIAN JOURNAL OF PLANT SCIENCE	Cucumis sativus L.	Dicotyledons	Cucurbitaceae	Herbaceous	SOD	60	Low	5	High	28-Homobrassinolide	Foliar spray			4	4	742.57	33.02	838.28	92.42		0.1212	0.0035
4	160	Husain Ahmad, Sikandar Hayat, Muhammad Ali	2017	CANADIAN JOURNAL OF PLANT SCIENCE	Cucumis sativus L.	Dicotyledons	Cucurbitaceae	Herbaceous	SOD	120	moderate	1	High	28-Homobrassinolide	Foliar spray			4	4	590.76	33	643.56	39.62		0.0856	0.0017
4	161	Husain Ahmad, Sikandar Hayat, Muhammad Ali	2017	CANADIAN JOURNAL OF PLANT SCIENCE	Cucumis sativus L.	Dicotyledons	Cucurbitaceae	Herbaceous	SOD	120	moderate	3	High	28-Homobrassinolide	Foliar spray			4	4	590.76	33	636.96	33.02		0.0753	0.0015
4	162	Husain Ahmad, Sikandar Hayat, Muhammad Ali	2017	CANADIAN JOURNAL OF PLANT SCIENCE	Cucumis sativus L.	Dicotyledons	Cucurbitaceae	Herbaceous	SOD	120	moderate	5	High	28-Homobrassinolide	Foliar spray			4	4	590.76	33	620.46	39.6		0.0491	0.0018
4	163	Husain Ahmad, Sikandar Hayat, Muhammad Ali	2017	CANADIAN JOURNAL OF PLANT SCIENCE	Cucumis sativus L.	Dicotyledons	Cucurbitaceae	Herbaceous	POD	60	Low	1	High	28-Homobrassinolide	Foliar spray			4	4	11095	158	11174	314		0.0071	0.0002
4	164	Husain Ahmad, Sikandar Hayat, Muhammad Ali	2017	CANADIAN JOURNAL OF PLANT SCIENCE	Cucumis sativus L.	Dicotyledons	Cucurbitaceae	Herbaceous	POD	60	Low	3	High	28-Homobrassinolide	Foliar spray			4	4	11095	158	11095	236		0	0.0002
4	165	Husain Ahmad, Sikandar Hayat, Muhammad Ali	2017	CANADIAN JOURNAL OF PLANT SCIENCE	Cucumis sativus L.	Dicotyledons	Cucurbitaceae	Herbaceous	POD	60	Low	5	High	28-Homobrassinolide	Foliar spray			4	4	11095	158	10741	394		-0.0324	0.0004
4	166	Husain Ahmad, Sikandar Hayat, Muhammad Ali	2017	CANADIAN JOURNAL OF PLANT SCIENCE	Cucumis sativus L.	Dicotyledons	Cucurbitaceae	Herbaceous	POD	120	moderate	1	High	28-Homobrassinolide	Foliar spray			4	4	8223	472	9639.3	708.2		0.1589	0.0022
4	167	Husain Ahmad, Sikandar Hayat, Muhammad Ali	2017	CANADIAN JOURNAL OF PLANT SCIENCE	Cucumis sativus L.	Dicotyledons	Cucurbitaceae	Herbaceous	POD	120	moderate	3	High	28-Homobrassinolide	Foliar spray			4	4	8223	472	9521.3	865.6		0.1466	0.0029
4	168	Husain Ahmad, Sikandar Hayat, Muhammad Ali	2017	CANADIAN JOURNAL OF PLANT SCIENCE	Cucumis sativus L.	Dicotyledons	Cucurbitaceae	Herbaceous	POD	120	moderate	5	High	28-Homobrassinolide	Foliar spray			4	4	8223	472	8459	157.4		0.0283	0.0009
4	169	Husain Ahmad, Sikandar Hayat, Muhammad Ali	2017	CANADIAN JOURNAL OF PLANT SCIENCE	Cucumis sativus L.	Dicotyledons	Cucurbitaceae	Herbaceous	MDA	60	Low	1	High	28-Homobrassinolide	Foliar spray			4	4	5.25	0.3684	4.352	0.2762		-0.1876	0.0022
4	170	Husain Ahmad, Sikandar Hayat, Muhammad Ali	2017	CANADIAN JOURNAL OF PLANT SCIENCE	Cucumis sativus L.	Dicotyledons	Cucurbitaceae	Herbaceous	MDA	60	Low	3	High	28-Homobrassinolide	Foliar spray			4	4	5.25	0.3684	4.4441	0.6908		-0.1667	0.0073
4	171	Husain Ahmad, Sikandar Hayat, Muhammad Ali	2017	CANADIAN JOURNAL OF PLANT SCIENCE	Cucumis sativus L.	Dicotyledons	Cucurbitaceae	Herbaceous	MDA	60	Low	5	High	28-Homobrassinolide	Foliar spray			4	4	5.25	0.3684	4.5132	0.2762		-0.1512	0.0022
4	172	Husain Ahmad, Sikandar Hayat, Muhammad Ali	2017	CANADIAN JOURNAL OF PLANT SCIENCE	Cucumis sativus L.	Dicotyledons	Cucurbitaceae	Herbaceous	MDA	120	moderate	1	High	28-Homobrassinolide	Foliar spray			4	4	5.5493	0.5528	4.5362	0.3224		-0.2016	0.0037
4	173	Husain Ahmad, Sikandar Hayat, Muhammad Ali	2017	CANADIAN JOURNAL OF PLANT SCIENCE	Cucumis sativus L.	Dicotyledons	Cucurbitaceae	Herbaceous	MDA	120	moderate	3	High	28-Homobrassinolide	Foliar spray			4	4	5.5493	0.5528	4.6743	0.3686		-0.1716	0.004
4	174	Husain Ahmad, Sikandar Hayat, Muhammad Ali	2017	CANADIAN JOURNAL OF PLANT SCIENCE	Cucumis sativus L.	Dicotyledons	Cucurbitaceae	Herbaceous	MDA	120	moderate	5	High	28-Homobrassinolide	Foliar spray			4	4	5.5493	0.5528	5.3882	0.3686		-0.0295	0.0037
4	175	Husain Ahmad, Sikandar Hayat, Muhammad Ali	2017	CANADIAN JOURNAL OF PLANT SCIENCE	Cucumis sativus L.	Dicotyledons	Cucurbitaceae	Herbaceous	SOD	60	Low	1	High	28-Homobrassinolide	Foliar spray			4	4	594.74	36.84	694.74	100		0.1554	0.0061
4	176	Husain Ahmad, Sikandar Hayat, Muhammad Ali	2017	CANADIAN JOURNAL OF PLANT SCIENCE	Cucumis sativus L.	Dicotyledons	Cucurbitaceae	Herbaceous	SOD	60	Low	3	High	28-Homobrassinolide	Foliar spray			4	4	594.74	36.84	657.89	42.12		0.1009	0.002
4	177	Husain Ahmad, Sikandar Hayat, Muhammad Ali	2017	CANADIAN JOURNAL OF PLANT SCIENCE	Cucumis sativus L.	Dicotyledons	Cucurbitaceae	Herbaceous	SOD	60	Low	5	High	28-Homobrassinolide	Foliar spray			4	4	594.74	36.84	650	26.32		0.0888	0.0014
4	178	Husain Ahmad, Sikandar Hayat, Muhammad Ali	2017	CANADIAN JOURNAL OF PLANT SCIENCE	Cucumis sativus L.	Dicotyledons	Cucurbitaceae	Herbaceous	SOD	120	moderate	1	High	28-Homobrassinolide	Foliar spray			4	4	426.32	21.04	476.32	15.78		0.1109	0.0009
4	179	Husain Ahmad, Sikandar Hayat, Muhammad Ali	2017	CANADIAN JOURNAL OF PLANT SCIENCE	Cucumis sativus L.	Dicotyledons	Cucurbitaceae	Herbaceous	SOD	120	moderate	3	High	28-Homobrassinolide	Foliar spray			4	4	426.32	21.04	468.42	15.8		0.0942	0.0009
4	180	Husain Ahmad, Sikandar Hayat, Muhammad Ali	2017	CANADIAN JOURNAL OF PLANT SCIENCE	Cucumis sativus L.	Dicotyledons	Cucurbitaceae	Herbaceous	SOD	120	moderate	5	High	28-Homobrassinolide	Foliar spray			4	4	426.32	21.04	465.79	15.78		0.0885	0.0009
4	181	Husain Ahmad, Sikandar Hayat, Muhammad Ali	2017	CANADIAN JOURNAL OF PLANT SCIENCE	Cucumis sativus L.	Dicotyledons	Cucurbitaceae	Herbaceous	POD	60	Low	1	High	28-Homobrassinolide	Foliar spray			4	4	11974	368	12342	276		0.0303	0.0004
4	182	Husain Ahmad, Sikandar Hayat, Muhammad Ali	2017	CANADIAN JOURNAL OF PLANT SCIENCE	Cucumis sativus L.	Dicotyledons	Cucurbitaceae	Herbaceous	POD	60	Low	3	High	28-Homobrassinolide	Foliar spray			4	4	11974	368	12250	184		0.0228	0.0003
4	183	Husain Ahmad, Sikandar Hayat, Muhammad Ali	2017	CANADIAN JOURNAL OF PLANT SCIENCE	Cucumis sativus L.	Dicotyledons	Cucurbitaceae	Herbaceous	POD	60	Low	5	High	28-Homobrassinolide	Foliar spray			4	4	11974	368	12204	184		0.019	0.0003
4	184	Husain Ahmad, Sikandar Hayat, Muhammad Ali	2017	CANADIAN JOURNAL OF PLANT SCIENCE	Cucumis sativus L.	Dicotyledons	Cucurbitaceae	Herbaceous	POD	120	moderate	1	High	28-Homobrassinolide	Foliar spray			4	4	9348.7	460.4	10822	646		0.1463	0.0015
4	185	Husain Ahmad, Sikandar Hayat, Muhammad Ali	2017	CANADIAN JOURNAL OF PLANT SCIENCE	Cucumis sativus L.	Dicotyledons	Cucurbitaceae	Herbaceous	POD	120	moderate	3	High	28-Homobrassinolide	Foliar spray			4	4	9348.7	460.4	10638	1014		0.1292	0.0029
4	186	Husain Ahmad, Sikandar Hayat, Muhammad Ali	2017	CANADIAN JOURNAL OF PLANT SCIENCE	Cucumis sativus L.	Dicotyledons	Cucurbitaceae	Herbaceous	POD	120	moderate	5	High	28-Homobrassinolide	Foliar spray			4	4	9348.7	460.4	9532.9	276.4		0.0195	0.0008
4	187	Husain Ahmad, Sikandar Hayat, Muhammad Ali	2017	CANADIAN JOURNAL OF PLANT SCIENCE	Cucumis sativus L.	Dicotyledons	Cucurbitaceae	Herbaceous	MDA	60	Low	1	High	28-Homobrassinolide	Foliar spray			4	4	5.2303	0.3946	4.3421	0.3158		-0.1861	0.0027
4	188	Husain Ahmad, Sikandar Hayat, Muhammad Ali	2017	CANADIAN JOURNAL OF PLANT SCIENCE	Cucumis sativus L.	Dicotyledons	Cucurbitaceae	Herbaceous	MDA	60	Low	3	High	28-Homobrassinolide	Foliar spray			4	4	5.2303	0.3946	4.4408	0.7106		-0.1636	0.0078
4	189	Husain Ahmad, Sikandar Hayat, Muhammad Ali	2017	CANADIAN JOURNAL OF PLANT SCIENCE	Cucumis sativus L.	Dicotyledons	Cucurbitaceae	Herbaceous	MDA	60	Low	5	High	28-Homobrassinolide	Foliar spray			4	4	5.2303	0.3946	4.4803	0.3552		-0.1548	0.003
4	190	Husain Ahmad, Sikandar Hayat, Muhammad Ali	2017	CANADIAN JOURNAL OF PLANT SCIENCE	Cucumis sativus L.	Dicotyledons	Cucurbitaceae	Herbaceous	MDA	120	moderate	1	High	28-Homobrassinolide	Foliar spray			4	4	5.3882	0.592	4.5395	0.3158		-0.1714	0.0042
4	191	Husain Ahmad, Sikandar Hayat, Muhammad Ali	2017	CANADIAN JOURNAL OF PLANT SCIENCE	Cucumis sativus L.	Dicotyledons	Cucurbitaceae	Herbaceous	MDA	120	moderate	3	High	28-Homobrassinolide	Foliar spray			4	4	5.3882	0.592	4.6579	0.3948		-0.1456	0.0048
4	192	Husain Ahmad, Sikandar Hayat, Muhammad Ali	2017	CANADIAN JOURNAL OF PLANT SCIENCE	Cucumis sativus L.	Dicotyledons	Cucurbitaceae	Herbaceous	MDA	120	moderate	5	High	28-Homobrassinolide	Foliar spray			4	4	5.3882	0.592	5.1711	0.4342		-0.0411	0.0048
5	193	Husain Ahmad 1,† , Sikandar Hayat 1,2,† , Muhammad Ali 1,†	2019	PLANTS-BASEL	Cucumis sativus L.	Dicotyledons	Cucurbitaceae	Herbaceous	Plant height	100	moderate	1	High	28-Homobrassinolide	Foliar spray	Post-processing		3	3	64.5	2.07846	72.4	5.02295		0.1155	0.002
5	194	Husain Ahmad 1,† , Sikandar Hayat 1,2,† , Muhammad Ali 2,†	2019	PLANTS-BASEL	Cucumis sativus L.	Dicotyledons	Cucurbitaceae	Herbaceous	root length	100	moderate	1	High	28-Homobrassinolide	Foliar spray	Post-processing		3	3	35.1	3.63731	42.8	2.25167		0.1983	0.0045
5	195	Husain Ahmad 1,† , Sikandar Hayat 1,2,† , Muhammad Ali 3,†	2019	PLANTS-BASEL	Cucumis sativus L.	Dicotyledons	Cucurbitaceae	Herbaceous	Shoot FW	100	moderate	1	High	28-Homobrassinolide	Foliar spray	Post-processing		3	3	65.2	7.10141	77.5	6.23538		0.1728	0.0061
5	196	Husain Ahmad 1,† , Sikandar Hayat 1,2,† , Muhammad Ali 4,†	2019	PLANTS-BASEL	Cucumis sativus L.	Dicotyledons	Cucurbitaceae	Herbaceous	shoot DW	100	moderate	1	High	28-Homobrassinolide	Foliar spray	Post-processing		3	3	7.8	2.59808	10.4	1.73205		0.2877	0.0462
5	197	Husain Ahmad 1,† , Sikandar Hayat 1,2,† , Muhammad Ali 5,†	2019	PLANTS-BASEL	Cucumis sativus L.	Dicotyledons	Cucurbitaceae	Herbaceous	root FW	100	moderate	1	High	28-Homobrassinolide	Foliar spray	Post-processing		3	3	7.7	2.25167	11.8	2.59808		0.4269	0.0447
5	198	Husain Ahmad 1,† , Sikandar Hayat 1,2,† , Muhammad Ali 6,†	2019	PLANTS-BASEL	Cucumis sativus L.	Dicotyledons	Cucurbitaceae	Herbaceous	root DW	100	moderate	1	High	28-Homobrassinolide	Foliar spray	Post-processing		3	3	0.7	0.173205	1.2	0.34641		0.539	0.0482
5	199	Husain Ahmad 1,† , Sikandar Hayat 1,2,† , Muhammad Ali 7,†	2019	PLANTS-BASEL	Cucumis sativus L.	Dicotyledons	Cucurbitaceae	Herbaceous	Plant height	100	moderate	1	High	28-Homobrassinolide	Foliar spray	Post-processing		3	3	65.1	2.59808	75	3.4641		0.1416	0.0012
5	200	Husain Ahmad 1,† , Sikandar Hayat 1,2,† , Muhammad Ali 8,†	2019	PLANTS-BASEL	Cucumis sativus L.	Dicotyledons	Cucurbitaceae	Herbaceous	root length	100	moderate	1	High	28-Homobrassinolide	Foliar spray	Post-processing		3	3	32.5	3.98372	37.1	5.36936		0.1324	0.012
5	201	Husain Ahmad 1,† , Sikandar Hayat 1,2,† , Muhammad Ali 9,†	2019	PLANTS-BASEL	Cucumis sativus L.	Dicotyledons	Cucurbitaceae	Herbaceous	Shoot FW	100	moderate	1	High	28-Homobrassinolide	Foliar spray	Post-processing		3	3	60.9	5.36936	79.6	3.98372		0.2678	0.0034
5	202	Husain Ahmad 1,† , Sikandar Hayat 1,2,† , Muhammad Ali 10,†	2019	PLANTS-BASEL	Cucumis sativus L.	Dicotyledons	Cucurbitaceae	Herbaceous	shoot DW	100	moderate	1	High	28-Homobrassinolide	Foliar spray	Post-processing		3	3	8.7	2.59808	12.1	2.42487		0.3299	0.0431
5	203	Husain Ahmad 1,† , Sikandar Hayat 1,2,† , Muhammad Ali 11,†	2019	PLANTS-BASEL	Cucumis sativus L.	Dicotyledons	Cucurbitaceae	Herbaceous	root FW	100	moderate	1	High	28-Homobrassinolide	Foliar spray	Post-processing		3	3	10.7	2.07846	12.9	2.25167		0.187	0.0227
5	204	Husain Ahmad 1,† , Sikandar Hayat 1,2,† , Muhammad Ali 12,†	2019	PLANTS-BASEL	Cucumis sativus L.	Dicotyledons	Cucurbitaceae	Herbaceous	root DW	100	moderate	1	High	28-Homobrassinolide	Foliar spray	Post-processing		3	3	0.8	0.173205	2.1	0.34641		0.9651	0.0247
5	205	Husain Ahmad 1,† , Sikandar Hayat 1,2,† , Muhammad Ali 13,†	2019	PLANTS-BASEL	Cucumis sativus L.	Dicotyledons	Cucurbitaceae	Herbaceous	Chlorophyll a	100	moderate	1	High	28-Homobrassinolide	Foliar spray	Post-processing		3	3	12.3	0.173205	15.1	0.34641		0.2051	0.0002
5	206	Husain Ahmad 1,† , Sikandar Hayat 1,2,† , Muhammad Ali 14,†	2019	PLANTS-BASEL	Cucumis sativus L.	Dicotyledons	Cucurbitaceae	Herbaceous	Chlorophyll b	100	moderate	1	High	28-Homobrassinolide	Foliar spray	Post-processing		3	3	2.3	0.173205	3.4	0.173205		0.3909	0.0028
5	207	Husain Ahmad 1,† , Sikandar Hayat 1,2,† , Muhammad Ali 17,†	2019	PLANTS-BASEL	Cucumis sativus L.	Dicotyledons	Cucurbitaceae	Herbaceous	Chlorophyll a	100	moderate	1	High	28-Homobrassinolide	Foliar spray	Post-processing		3	3	12.4	0.519615	14.7	0.173205		0.1702	0.0006
5	208	Husain Ahmad 1,† , Sikandar Hayat 1,2,† , Muhammad Ali 18,†	2019	PLANTS-BASEL	Cucumis sativus L.	Dicotyledons	Cucurbitaceae	Herbaceous	Chlorophyll b	100	moderate	1	High	28-Homobrassinolide	Foliar spray	Post-processing		3	3	2.8	0.34641	4.1	0.866025		0.3814	0.02
5	209	Husain Ahmad 1,† , Sikandar Hayat 1,2,† , Muhammad Ali 21,†	2019	PLANTS-BASEL	Cucumis sativus L.	Dicotyledons	Cucurbitaceae	Herbaceous	REC	100	moderate	1	High	28-Homobrassinolide	Foliar spray	Post-processing		3	3	33.684	1.25054	25.744	1.14662		-0.2688	0.0011
5	210	Husain Ahmad 1,† , Sikandar Hayat 1,2,† , Muhammad Ali 22,†	2019	PLANTS-BASEL	Cucumis sativus L.	Dicotyledons	Cucurbitaceae	Herbaceous	REC	100	moderate	1	High	28-Homobrassinolide	Foliar spray	Post-processing		3	3	25.985	0.937039	18.406	1.14662		-0.3448	0.0017
5	211	Husain Ahmad 1,† , Sikandar Hayat 1,2,† , Muhammad Ali 23,†	2019	PLANTS-BASEL	Cucumis sativus L.	Dicotyledons	Cucurbitaceae	Herbaceous	REC	100	moderate	1	High	28-Homobrassinolide	Foliar spray	Post-processing		3	3	31.579	1.35446	24	1.04269		-0.2744	0.0012
5	212	Husain Ahmad 1,† , Sikandar Hayat 1,2,† , Muhammad Ali 24,†	2019	PLANTS-BASEL	Cucumis sativus L.	Dicotyledons	Cucurbitaceae	Herbaceous	REC	100	moderate	1	High	28-Homobrassinolide	Foliar spray	Post-processing		3	3	22.556	1.04269	16.902	1.45839		-0.2886	0.0032
5	213	Husain Ahmad 1,† , Sikandar Hayat 1,2,† , Muhammad Ali 25,†	2019	PLANTS-BASEL	Cucumis sativus L.	Dicotyledons	Cucurbitaceae	Herbaceous	REC	100	moderate	1	High	28-Homobrassinolide	Foliar spray	Post-processing		3	3	56.627	2.08539	70.181	2.08712		0.2146	0.0007
5	214	Husain Ahmad 1,† , Sikandar Hayat 1,2,† , Muhammad Ali 26,†	2019	PLANTS-BASEL	Cucumis sativus L.	Dicotyledons	Cucurbitaceae	Herbaceous	REC	100	moderate	1	High	28-Homobrassinolide	Foliar spray	Post-processing		3	3	32.831	3.13155	37.651	3.12982		0.137	0.0053
5	215	Husain Ahmad 1,† , Sikandar Hayat 1,2,† , Muhammad Ali 27,†	2019	PLANTS-BASEL	Cucumis sativus L.	Dicotyledons	Cucurbitaceae	Herbaceous	REC	100	moderate	1	High	28-Homobrassinolide	Foliar spray	Post-processing		3	3	54.518	3.6529	69.277	4.17424		0.2396	0.0027
5	216	Husain Ahmad 1,† , Sikandar Hayat 1,2,† , Muhammad Ali 28,†	2019	PLANTS-BASEL	Cucumis sativus L.	Dicotyledons	Cucurbitaceae	Herbaceous	REC	100	moderate	1	High	28-Homobrassinolide	Foliar spray	Post-processing		3	3	33.735	2.60847	42.169	2.60847		0.2231	0.0033
5	217	Husain Ahmad 1,† , Sikandar Hayat 1,2,† , Muhammad Ali 29,†	2019	PLANTS-BASEL	Cucumis sativus L.	Dicotyledons	Cucurbitaceae	Herbaceous	Pn	100	moderate	1	High	28-Homobrassinolide	Foliar spray	Post-processing		3	3	3.6727	0.472503	4.6	0.755867		0.2251	0.0145
5	218	Husain Ahmad 1,† , Sikandar Hayat 1,2,† , Muhammad Ali 30,†	2019	PLANTS-BASEL	Cucumis sativus L.	Dicotyledons	Cucurbitaceae	Herbaceous	Pn	100	moderate	1	High	28-Homobrassinolide	Foliar spray	Post-processing		3	3	5.0545	0.629947	6.6545	0.31506		0.275	0.0059
5	219	Husain Ahmad 1,† , Sikandar Hayat 1,2,† , Muhammad Ali 31,†	2019	PLANTS-BASEL	Cucumis sativus L.	Dicotyledons	Cucurbitaceae	Herbaceous	Gs	100	moderate	1	High	28-Homobrassinolide	Foliar spray	Post-processing		3	3	0.093399	0.00846973	0.13252	0.0042262		0.3499	0.0031
5	220	Husain Ahmad 1,† , Sikandar Hayat 1,2,† , Muhammad Ali 32,†	2019	PLANTS-BASEL	Cucumis sativus L.	Dicotyledons	Cucurbitaceae	Herbaceous	Gs	100	moderate	1	High	28-Homobrassinolide	Foliar spray	Post-processing		3	3	0.13007	0.017996	0.16797	0.0148264		0.2557	0.009
5	221	Husain Ahmad 1,† , Sikandar Hayat 1,2,† , Muhammad Ali 33,†	2019	PLANTS-BASEL	Cucumis sativus L.	Dicotyledons	Cucurbitaceae	Herbaceous	Ci	100	moderate	1	High	28-Homobrassinolide	Foliar spray	Post-processing		3	3	356.32	1.76669	364.48	4.41673		0.0226	0.0001
5	222	Husain Ahmad 1,† , Sikandar Hayat 1,2,† , Muhammad Ali 34,†	2019	PLANTS-BASEL	Cucumis sativus L.	Dicotyledons	Cucurbitaceae	Herbaceous	Ci	100	moderate	1	High	28-Homobrassinolide	Foliar spray	Post-processing		3	3	352.41	3.82783	368.9	1.76669		0.0457	0
5	223	Husain Ahmad 1,† , Sikandar Hayat 1,2,† , Muhammad Ali 35,†	2019	PLANTS-BASEL	Cucumis sativus L.	Dicotyledons	Cucurbitaceae	Herbaceous	E	100	moderate	1	High	28-Homobrassinolide	Foliar spray	Post-processing		3	3	0.65217	0.0713432	0.84439	0.0713432		0.2583	0.0064
5	224	Husain Ahmad 1,† , Sikandar Hayat 1,2,† , Muhammad Ali 36,†	2019	PLANTS-BASEL	Cucumis sativus L.	Dicotyledons	Cucurbitaceae	Herbaceous	E	100	moderate	1	High	28-Homobrassinolide	Foliar spray	Post-processing		3	3	0.6659	0.071551	0.77574	0.0832424		0.1527	0.0077
5	225	Husain Ahmad 1,† , Sikandar Hayat 1,2,† , Muhammad Ali 37,†	2019	PLANTS-BASEL	Cucumis sativus L.	Dicotyledons	Cucurbitaceae	Herbaceous	SOD	100	moderate	1	High	28-Homobrassinolide	Foliar spray	Post-processing		3	3	467.7	48.6706	469.6	40.1836		0.0041	0.0061
5	226	Husain Ahmad 1,† , Sikandar Hayat 1,2,† , Muhammad Ali 38,†	2019	PLANTS-BASEL	Cucumis sativus L.	Dicotyledons	Cucurbitaceae	Herbaceous	SOD	100	moderate	1	High	28-Homobrassinolide	Foliar spray	Post-processing		3	3	605.2	31.5233	589.6	24.7683		-0.0261	0.0015
5	227	Husain Ahmad 1,† , Sikandar Hayat 1,2,† , Muhammad Ali 39,†	2019	PLANTS-BASEL	Cucumis sativus L.	Dicotyledons	Cucurbitaceae	Herbaceous	SOD	100	moderate	1	High	28-Homobrassinolide	Foliar spray	Post-processing		3	3	587.3	40.0104	627.8	21.4774		0.0667	0.0019
5	228	Husain Ahmad 1,† , Sikandar Hayat 1,2,† , Muhammad Ali 40,†	2019	PLANTS-BASEL	Cucumis sativus L.	Dicotyledons	Cucurbitaceae	Herbaceous	SOD	100	moderate	1	High	28-Homobrassinolide	Foliar spray	Post-processing		3	3	514.6	32.7358	559.5	26.8468		0.0837	0.0021
5	229	Husain Ahmad 1,† , Sikandar Hayat 1,2,† , Muhammad Ali 41,†	2019	PLANTS-BASEL	Cucumis sativus L.	Dicotyledons	Cucurbitaceae	Herbaceous	POD	100	moderate	1	High	28-Homobrassinolide	Foliar spray	Post-processing		3	3	1093.8	39.3176	742.5	26.5004		-0.3874	0.0009
5	230	Husain Ahmad 1,† , Sikandar Hayat 1,2,† , Muhammad Ali 42,†	2019	PLANTS-BASEL	Cucumis sativus L.	Dicotyledons	Cucurbitaceae	Herbaceous	POD	100	moderate	1	High	28-Homobrassinolide	Foliar spray	Post-processing		3	3	1177.1	42.9549	1304.3	28.4056		0.1026	0.0006
5	231	Husain Ahmad 1,† , Sikandar Hayat 1,2,† , Muhammad Ali 43,†	2019	PLANTS-BASEL	Cucumis sativus L.	Dicotyledons	Cucurbitaceae	Herbaceous	POD	100	moderate	1	High	28-Homobrassinolide	Foliar spray	Post-processing		3	3	1184.1	35.6802	1237.9	38.7979		0.0444	0.0006
5	232	Husain Ahmad 1,† , Sikandar Hayat 1,2,† , Muhammad Ali 44,†	2019	PLANTS-BASEL	Cucumis sativus L.	Dicotyledons	Cucurbitaceae	Herbaceous	POD	100	moderate	1	High	28-Homobrassinolide	Foliar spray	Post-processing		3	3	1168.1	41.7424	1249.2	25.4611		0.0671	0.0006
5	233	Husain Ahmad 1,† , Sikandar Hayat 1,2,† , Muhammad Ali 45,†	2019	PLANTS-BASEL	Cucumis sativus L.	Dicotyledons	Cucurbitaceae	Herbaceous	CAT	100	moderate	1	High	28-Homobrassinolide	Foliar spray	Post-processing		3	3	488.3	37.4123	509.6	30.1377		0.0427	0.0031
5	234	Husain Ahmad 1,† , Sikandar Hayat 1,2,† , Muhammad Ali 46,†	2019	PLANTS-BASEL	Cucumis sativus L.	Dicotyledons	Cucurbitaceae	Herbaceous	CAT	100	moderate	1	High	28-Homobrassinolide	Foliar spray	Post-processing		3	3	553.2	24.9415	588.1	43.4745		0.0612	0.0025
5	235	Husain Ahmad 1,† , Sikandar Hayat 1,2,† , Muhammad Ali 47,†	2019	PLANTS-BASEL	Cucumis sativus L.	Dicotyledons	Cucurbitaceae	Herbaceous	CAT	100	moderate	1	High	28-Homobrassinolide	Foliar spray	Post-processing		3	3	593.9	22.6899	602.5	24.9415		0.0144	0.0011
5	236	Husain Ahmad 1,† , Sikandar Hayat 1,2,† , Muhammad Ali 48,†	2019	PLANTS-BASEL	Cucumis sativus L.	Dicotyledons	Cucurbitaceae	Herbaceous	CAT	100	moderate	1	High	28-Homobrassinolide	Foliar spray	Post-processing		3	3	620.9	29.9645	665.8	39.3176		0.0698	0.0019
5	237	Husain Ahmad 1,† , Sikandar Hayat 1,2,† , Muhammad Ali 49,†	2019	PLANTS-BASEL	Cucumis sativus L.	Dicotyledons	Cucurbitaceae	Herbaceous	MDA	100	moderate	1	High	28-Homobrassinolide	Foliar spray	Post-processing		3	3	1.89	0.450333	1.77	0.294449		-0.0656	0.0281
5	238	Husain Ahmad 1,† , Sikandar Hayat 1,2,† , Muhammad Ali 50,†	2019	PLANTS-BASEL	Cucumis sativus L.	Dicotyledons	Cucurbitaceae	Herbaceous	MDA	100	moderate	1	High	28-Homobrassinolide	Foliar spray	Post-processing		3	3	2.95	0.69282	2.41	0.883346		-0.2022	0.0632
5	239	Husain Ahmad 1,† , Sikandar Hayat 1,2,† , Muhammad Ali 51,†	2019	PLANTS-BASEL	Cucumis sativus L.	Dicotyledons	Cucurbitaceae	Herbaceous	MDA	100	moderate	1	High	28-Homobrassinolide	Foliar spray	Post-processing		3	3	3.72	0.34641	3.27	0.34641		-0.1289	0.0066
5	240	Husain Ahmad 1,† , Sikandar Hayat 1,2,† , Muhammad Ali 52,†	2019	PLANTS-BASEL	Cucumis sativus L.	Dicotyledons	Cucurbitaceae	Herbaceous	MDA	100	moderate	1	High	28-Homobrassinolide	Foliar spray	Post-processing		3	3	4.26	0.34641	4.11	0.415692		-0.0358	0.0056
5	241	Husain Ahmad 1,† , Sikandar Hayat 1,2,† , Muhammad Ali 53,†	2019	PLANTS-BASEL	Cucumis sativus L.	Dicotyledons	Cucurbitaceae	Herbaceous	SOD	100	moderate	1	High	28-Homobrassinolide	Foliar spray	Post-processing		3	3	669.7	34.2946	697.8	36.0267		0.0411	0.0018
5	242	Husain Ahmad 1,† , Sikandar Hayat 1,2,† , Muhammad Ali 54,†	2019	PLANTS-BASEL	Cucumis sativus L.	Dicotyledons	Cucurbitaceae	Herbaceous	SOD	100	moderate	1	High	28-Homobrassinolide	Foliar spray	Post-processing		3	3	788.6	40.1836	806.9	47.4582		0.0229	0.002
5	243	Husain Ahmad 1,† , Sikandar Hayat 1,2,† , Muhammad Ali 55,†	2019	PLANTS-BASEL	Cucumis sativus L.	Dicotyledons	Cucurbitaceae	Herbaceous	SOD	100	moderate	1	High	28-Homobrassinolide	Foliar spray	Post-processing		3	3	679.4	26.5004	723.9	23.0363		0.0634	0.0008
5	244	Husain Ahmad 1,† , Sikandar Hayat 1,2,† , Muhammad Ali 56,†	2019	PLANTS-BASEL	Cucumis sativus L.	Dicotyledons	Cucurbitaceae	Herbaceous	SOD	100	moderate	1	High	28-Homobrassinolide	Foliar spray	Post-processing		3	3	730.4	40.0104	754.2	29.4449		0.0321	0.0015
5	245	Husain Ahmad 1,† , Sikandar Hayat 1,2,† , Muhammad Ali 57,†	2019	PLANTS-BASEL	Cucumis sativus L.	Dicotyledons	Cucurbitaceae	Herbaceous	POD	100	moderate	1	High	28-Homobrassinolide	Foliar spray	Post-processing		3	3	1311.1	51.4419	1401.5	40.0104		0.0667	0.0008
5	246	Husain Ahmad 1,† , Sikandar Hayat 1,2,† , Muhammad Ali 58,†	2019	PLANTS-BASEL	Cucumis sativus L.	Dicotyledons	Cucurbitaceae	Herbaceous	POD	100	moderate	1	High	28-Homobrassinolide	Foliar spray	Post-processing		3	3	1332.2	40.53	1427.3	42.9549		0.069	0.0006
5	247	Husain Ahmad 1,† , Sikandar Hayat 1,2,† , Muhammad Ali 59,†	2019	PLANTS-BASEL	Cucumis sativus L.	Dicotyledons	Cucurbitaceae	Herbaceous	POD	100	moderate	1	High	28-Homobrassinolide	Foliar spray	Post-processing		3	3	1359.5	21.3042	1398.1	37.0659		0.028	0.0003
5	248	Husain Ahmad 1,† , Sikandar Hayat 1,2,† , Muhammad Ali 60,†	2019	PLANTS-BASEL	Cucumis sativus L.	Dicotyledons	Cucurbitaceae	Herbaceous	POD	100	moderate	1	High	28-Homobrassinolide	Foliar spray	Post-processing		3	3	1318.7	23.3827	1373.1	26.5004		0.0404	0.0002
5	249	Husain Ahmad 1,† , Sikandar Hayat 1,2,† , Muhammad Ali 61,†	2019	PLANTS-BASEL	Cucumis sativus L.	Dicotyledons	Cucurbitaceae	Herbaceous	CAT	100	moderate	1	High	28-Homobrassinolide	Foliar spray	Post-processing		3	3	623.3	47.1118	649.3	47.8046		0.0409	0.0037
5	250	Husain Ahmad 1,† , Sikandar Hayat 1,2,† , Muhammad Ali 62,†	2019	PLANTS-BASEL	Cucumis sativus L.	Dicotyledons	Cucurbitaceae	Herbaceous	CAT	100	moderate	1	High	28-Homobrassinolide	Foliar spray	Post-processing		3	3	729.2	38.9711	756.8	22.8631		0.0372	0.0013
5	251	Husain Ahmad 1,† , Sikandar Hayat 1,2,† , Muhammad Ali 63,†	2019	PLANTS-BASEL	Cucumis sativus L.	Dicotyledons	Cucurbitaceae	Herbaceous	CAT	100	moderate	1	High	28-Homobrassinolide	Foliar spray	Post-processing		3	3	761.6	34.2946	819.4	41.0496		0.0732	0.0015
5	252	Husain Ahmad 1,† , Sikandar Hayat 1,2,† , Muhammad Ali 64,†	2019	PLANTS-BASEL	Cucumis sativus L.	Dicotyledons	Cucurbitaceae	Herbaceous	CAT	100	moderate	1	High	28-Homobrassinolide	Foliar spray	Post-processing		3	3	845.3	27.02	891.4	31.3501		0.0531	0.0008
5	253	Husain Ahmad 1,† , Sikandar Hayat 1,2,† , Muhammad Ali 65,†	2019	PLANTS-BASEL	Cucumis sativus L.	Dicotyledons	Cucurbitaceae	Herbaceous	MDA	100	moderate	1	High	28-Homobrassinolide	Foliar spray	Post-processing		3	3	2.52	0.155885	2.41	0.103923		-0.0446	0.0019
5	254	Husain Ahmad 1,† , Sikandar Hayat 1,2,† , Muhammad Ali 66,†	2019	PLANTS-BASEL	Cucumis sativus L.	Dicotyledons	Cucurbitaceae	Herbaceous	MDA	100	moderate	1	High	28-Homobrassinolide	Foliar spray	Post-processing		3	3	3.72	0.103923	3.31	0.138564		-0.1168	0.0008
5	255	Husain Ahmad 1,† , Sikandar Hayat 1,2,† , Muhammad Ali 67,†	2019	PLANTS-BASEL	Cucumis sativus L.	Dicotyledons	Cucurbitaceae	Herbaceous	MDA	100	moderate	1	High	28-Homobrassinolide	Foliar spray	Post-processing		3	3	4.37	0.277128	3.98	0.121244		-0.0935	0.0016
5	256	Husain Ahmad 1,† , Sikandar Hayat 1,2,† , Muhammad Ali 68,†	2019	PLANTS-BASEL	Cucumis sativus L.	Dicotyledons	Cucurbitaceae	Herbaceous	MDA	100	moderate	1	High	28-Homobrassinolide	Foliar spray	Post-processing		3	3	4.93	0.225167	4.7	0.225167		-0.0478	0.0015
5	257	Husain Ahmad 1,† , Sikandar Hayat 1,2,† , Muhammad Ali 71,†	2019	PLANTS-BASEL	Cucumis sativus L.	Dicotyledons	Cucurbitaceae	Herbaceous	shoot-K+	100	moderate	1	High	28-Homobrassinolide	Foliar spray	Post-processing		3	3	50.4	1.90526	57.9	2.77128		0.1387	0.0012
5	258	Husain Ahmad 1,† , Sikandar Hayat 1,2,† , Muhammad Ali 72,†	2019	PLANTS-BASEL	Cucumis sativus L.	Dicotyledons	Cucurbitaceae	Herbaceous	shoot-Na+	100	moderate	1	High	28-Homobrassinolide	Foliar spray	Post-processing		3	3	156.5	2.25167	90.3	2.94449		-0.5499	0.0004
5	259	Husain Ahmad 1,† , Sikandar Hayat 1,2,† , Muhammad Ali 76,†	2019	PLANTS-BASEL	Cucumis sativus L.	Dicotyledons	Cucurbitaceae	Herbaceous	root-K+	100	moderate	1	High	28-Homobrassinolide	Foliar spray	Post-processing		3	3	139.7	2.25167	123.1	2.07846		-0.1265	0.0002
5	260	Husain Ahmad 1,† , Sikandar Hayat 1,2,† , Muhammad Ali 77,†	2019	PLANTS-BASEL	Cucumis sativus L.	Dicotyledons	Cucurbitaceae	Herbaceous	root-Na+	100	moderate	1	High	28-Homobrassinolide	Foliar spray	Post-processing		3	3	149.6	4.33013	127.4	5.36936		-0.1606	0.0009
5	261	Husain Ahmad 1,† , Sikandar Hayat 1,2,† , Muhammad Ali 81,†	2019	PLANTS-BASEL	Cucumis sativus L.	Dicotyledons	Cucurbitaceae	Herbaceous	shoot-K+	100	moderate	1	High	28-Homobrassinolide	Foliar spray	Post-processing		3	3	54.6	1.21244	62.8	2.07846		0.1399	0.0005
5	262	Husain Ahmad 1,† , Sikandar Hayat 1,2,† , Muhammad Ali 82,†	2019	PLANTS-BASEL	Cucumis sativus L.	Dicotyledons	Cucurbitaceae	Herbaceous	shoot-Na+	100	moderate	1	High	28-Homobrassinolide	Foliar spray	Post-processing		3	3	136.4	3.63731	91	3.4641		-0.4047	0.0007
5	263	Husain Ahmad 1,† , Sikandar Hayat 1,2,† , Muhammad Ali 86,†	2019	PLANTS-BASEL	Cucumis sativus L.	Dicotyledons	Cucurbitaceae	Herbaceous	root-K+	100	moderate	1	High	28-Homobrassinolide	Foliar spray	Post-processing		3	3	130.5	3.63731	121	5.02295		-0.0756	0.0008
5	264	Husain Ahmad 1,† , Sikandar Hayat 1,2,† , Muhammad Ali 87,†	2019	PLANTS-BASEL	Cucumis sativus L.	Dicotyledons	Cucurbitaceae	Herbaceous	root-Na+	100	moderate	1	High	28-Homobrassinolide	Foliar spray	Post-processing		3	3	146.1	2.42487	124.1	2.59808		-0.1632	0.0002
6	265	Ahmad, HusainHayat, Sikandar Ali,	2018	ECOLOGY AND EVOLUTION	Cucumis sativus L.	Dicotyledons	Cucurbitaceae	Herbaceous	Plant height	100	moderate	1	High	28-Homobrassinolide	Foliar spray	Post-processing		3	3	65.7	3.98372	73.1	2.77128		0.1067	0.0017
6	266	Ahmad, HusainHayat, Sikandar Ali,	2018	ECOLOGY AND EVOLUTION	Cucumis sativus L.	Dicotyledons	Cucurbitaceae	Herbaceous	root length	100	moderate	1	High	28-Homobrassinolide	Foliar spray	Post-processing		3	3	36.7	4.50333	41.6	3.63731		0.1253	0.0076
6	267	Ahmad, HusainHayat, Sikandar Ali,	2018	ECOLOGY AND EVOLUTION	Cucumis sativus L.	Dicotyledons	Cucurbitaceae	Herbaceous	Shoot FW	100	moderate	1	High	28-Homobrassinolide	Foliar spray	Post-processing		3	3	64.6	1.38564	73.7	2.77128		0.1318	0.0006
6	268	Ahmad, HusainHayat, Sikandar Ali,	2018	ECOLOGY AND EVOLUTION	Cucumis sativus L.	Dicotyledons	Cucurbitaceae	Herbaceous	shoot DW	100	moderate	1	High	28-Homobrassinolide	Foliar spray	Post-processing		3	3	7.8	0.34641	10.8	0.69282		0.3254	0.002
6	269	Ahmad, HusainHayat, Sikandar Ali,	2018	ECOLOGY AND EVOLUTION	Cucumis sativus L.	Dicotyledons	Cucurbitaceae	Herbaceous	root FW	100	moderate	1	High	28-Homobrassinolide	Foliar spray	Post-processing		3	3	8.1	2.07846	11.6	2.59808		0.3591	0.0387
6	270	Ahmad, HusainHayat, Sikandar Ali,	2018	ECOLOGY AND EVOLUTION	Cucumis sativus L.	Dicotyledons	Cucurbitaceae	Herbaceous	root DW	100	moderate	1	High	28-Homobrassinolide	Foliar spray	Post-processing		3	3	0.8	0.69282	1.3	1.21244		0.4855	0.5399
6	271	Ahmad, HusainHayat, Sikandar Ali,	2018	ECOLOGY AND EVOLUTION	Cucumis sativus L.	Dicotyledons	Cucurbitaceae	Herbaceous	Plant height	100	moderate	1	High	28-Homobrassinolide	Foliar spray	Post-processing		3	3	64.2	2.42487	71.6	1.55885		0.1091	0.0006
6	272	Ahmad, HusainHayat, Sikandar Ali,	2018	ECOLOGY AND EVOLUTION	Cucumis sativus L.	Dicotyledons	Cucurbitaceae	Herbaceous	root length	100	moderate	1	High	28-Homobrassinolide	Foliar spray	Post-processing		3	3	33.5	3.11769	39.5	3.98372		0.1648	0.0063
6	273	Ahmad, HusainHayat, Sikandar Ali,	2018	ECOLOGY AND EVOLUTION	Cucumis sativus L.	Dicotyledons	Cucurbitaceae	Herbaceous	Shoot FW	100	moderate	1	High	28-Homobrassinolide	Foliar spray	Post-processing		3	3	66.2	1.38564	77.7	1.21244		0.1602	0.0002
6	274	Ahmad, HusainHayat, Sikandar Ali,	2018	ECOLOGY AND EVOLUTION	Cucumis sativus L.	Dicotyledons	Cucurbitaceae	Herbaceous	shoot DW	100	moderate	1	High	28-Homobrassinolide	Foliar spray	Post-processing		3	3	9.8	1.73205	13.1	2.07846		0.2902	0.0188
6	275	Ahmad, HusainHayat, Sikandar Ali,	2018	ECOLOGY AND EVOLUTION	Cucumis sativus L.	Dicotyledons	Cucurbitaceae	Herbaceous	root FW	100	moderate	1	High	28-Homobrassinolide	Foliar spray	Post-processing		3	3	6.1	1.90526	9.4	1.90526		0.4324	0.0462
6	276	Ahmad, HusainHayat, Sikandar Ali,	2018	ECOLOGY AND EVOLUTION	Cucumis sativus L.	Dicotyledons	Cucurbitaceae	Herbaceous	root DW	100	moderate	1	High	28-Homobrassinolide	Foliar spray	Post-processing		3	3	1	0.069282	1.6	0.519615		0.47	0.0368
6	277	Ahmad, HusainHayat, Sikandar Ali,	2018	ECOLOGY AND EVOLUTION	Cucumis sativus L.	Dicotyledons	Cucurbitaceae	Herbaceous	Chlorophyll a	100	moderate	1	High	28-Homobrassinolide	Foliar spray	Post-processing		3	3	9.2	0.69282	10.5	1.21244		0.1322	0.0063
6	278	Ahmad, HusainHayat, Sikandar Ali,	2018	ECOLOGY AND EVOLUTION	Cucumis sativus L.	Dicotyledons	Cucurbitaceae	Herbaceous	Chlorophyll b	100	moderate	1	High	28-Homobrassinolide	Foliar spray	Post-processing		3	3	0.7	0.34641	1.3	0.34641		0.619	0.1053
6	279	Ahmad, HusainHayat, Sikandar Ali,	2018	ECOLOGY AND EVOLUTION	Cucumis sativus L.	Dicotyledons	Cucurbitaceae	Herbaceous	Chlorophyll a	100	moderate	1	High	28-Homobrassinolide	Foliar spray	Post-processing		3	3	10.8	0.866025	11.9	1.03923		0.097	0.0047
6	280	Ahmad, HusainHayat, Sikandar Ali,	2018	ECOLOGY AND EVOLUTION	Cucumis sativus L.	Dicotyledons	Cucurbitaceae	Herbaceous	Chlorophyll b	100	moderate	1	High	28-Homobrassinolide	Foliar spray	Post-processing		3	3	1.5	0.34641	2.1	0.69282		0.3365	0.0541
6	281	Ahmad, HusainHayat, Sikandar Ali,	2018	ECOLOGY AND EVOLUTION	Cucumis sativus L.	Dicotyledons	Cucurbitaceae	Herbaceous	REC	100	moderate	1	High	28-Homobrassinolide	Foliar spray	Post-processing		3	3	34.221	3.25106	26.642	3.24933		-0.2504	0.008
6	282	Ahmad, HusainHayat, Sikandar Ali,	2018	ECOLOGY AND EVOLUTION	Cucumis sativus L.	Dicotyledons	Cucurbitaceae	Herbaceous	REC	100	moderate	1	High	28-Homobrassinolide	Foliar spray	Post-processing		3	3	33.146	1.2644	25.618	2.91851		-0.2576	0.0048
6	283	Ahmad, HusainHayat, Sikandar Ali,	2018	ECOLOGY AND EVOLUTION	Cucumis sativus L.	Dicotyledons	Cucurbitaceae	Herbaceous	Pn	100	moderate	1	High	28-Homobrassinolide	Foliar spray	Post-processing		3	3	4.7012	0.386421	5.7211	1.65619		0.1963	0.0302
6	284	Ahmad, HusainHayat, Sikandar Ali,	2018	ECOLOGY AND EVOLUTION	Cucumis sativus L.	Dicotyledons	Cucurbitaceae	Herbaceous	Pn	100	moderate	1	High	28-Homobrassinolide	Foliar spray	Post-processing		3	3	7.0598	0.552005	8.5896	0.442539		0.1961	0.0029
6	285	Ahmad, HusainHayat, Sikandar Ali,	2018	ECOLOGY AND EVOLUTION	Cucumis sativus L.	Dicotyledons	Cucurbitaceae	Herbaceous	Gs	100	moderate	1	High	28-Homobrassinolide	Foliar spray	Post-processing		3	3	0.045418	0.0414047	0.074104	0.0786628		0.4896	0.6526
6	286	Ahmad, HusainHayat, Sikandar Ali,	2018	ECOLOGY AND EVOLUTION	Cucumis sativus L.	Dicotyledons	Cucurbitaceae	Herbaceous	Gs	100	moderate	1	High	28-Homobrassinolide	Foliar spray	Post-processing		3	3	0.22709	0.0828093	0.28685	0.0910886		0.2336	0.0779
6	287	Ahmad, HusainHayat, Sikandar Ali,	2018	ECOLOGY AND EVOLUTION	Cucumis sativus L.	Dicotyledons	Cucurbitaceae	Herbaceous	E	100	moderate	1	High	28-Homobrassinolide	Foliar spray	Post-processing		3	3	0.80392	0.101897	0.92157	0.0849051		0.1366	0.0082
6	288	Ahmad, HusainHayat, Sikandar Ali,	2018	ECOLOGY AND EVOLUTION	Cucumis sativus L.	Dicotyledons	Cucurbitaceae	Herbaceous	E	100	moderate	1	High	28-Homobrassinolide	Foliar spray	Post-processing		3	3	1.3922	0.0509223	1.4902	0.0678964		0.068	0.0011
6	289	Ahmad, HusainHayat, Sikandar Ali,	2018	ECOLOGY AND EVOLUTION	Cucumis sativus L.	Dicotyledons	Cucurbitaceae	Herbaceous	SOD	100	moderate	1	High	28-Homobrassinolide	Foliar spray	Post-processing		3	3	493.55	19.9532	493.55	27.938		0	0.0016
6	290	Ahmad, HusainHayat, Sikandar Ali,	2018	ECOLOGY AND EVOLUTION	Cucumis sativus L.	Dicotyledons	Cucurbitaceae	Herbaceous	SOD	100	moderate	1	High	28-Homobrassinolide	Foliar spray	Post-processing		3	3	664.06	23.9369	613.36	15.9695		-0.0794	0.0007
6	291	Ahmad, HusainHayat, Sikandar Ali,	2018	ECOLOGY AND EVOLUTION	Cucumis sativus L.	Dicotyledons	Cucurbitaceae	Herbaceous	SOD	100	moderate	1	High	28-Homobrassinolide	Foliar spray	Post-processing		3	3	617.97	35.9227	654.84	31.9217		0.058	0.0019
6	292	Ahmad, HusainHayat, Sikandar Ali,	2018	ECOLOGY AND EVOLUTION	Cucumis sativus L.	Dicotyledons	Cucurbitaceae	Herbaceous	SOD	100	moderate	1	High	28-Homobrassinolide	Foliar spray	Post-processing		3	3	721.66	27.938	765.44	23.9369		0.0589	0.0008
6	293	Ahmad, HusainHayat, Sikandar Ali,	2018	ECOLOGY AND EVOLUTION	Cucumis sativus L.	Dicotyledons	Cucurbitaceae	Herbaceous	POD	100	moderate	1	High	28-Homobrassinolide	Foliar spray	Post-processing		3	3	1080.8	39.8372	1236.1	34.8142		0.1343	0.0007
6	294	Ahmad, HusainHayat, Sikandar Ali,	2018	ECOLOGY AND EVOLUTION	Cucumis sativus L.	Dicotyledons	Cucurbitaceae	Herbaceous	POD	100	moderate	1	High	28-Homobrassinolide	Foliar spray	Post-processing		3	3	1178.6	39.8372	1322.4	29.7913		0.1151	0.0005
6	295	Ahmad, HusainHayat, Sikandar Ali,	2018	ECOLOGY AND EVOLUTION	Cucumis sativus L.	Dicotyledons	Cucurbitaceae	Herbaceous	POD	100	moderate	1	High	28-Homobrassinolide	Foliar spray	Post-processing		3	3	1184.3	29.9645	1273.5	24.9415		0.0726	0.0003
6	296	Ahmad, HusainHayat, Sikandar Ali,	2018	ECOLOGY AND EVOLUTION	Cucumis sativus L.	Dicotyledons	Cucurbitaceae	Herbaceous	POD	100	moderate	1	High	28-Homobrassinolide	Foliar spray	Post-processing		3	3	1161.3	44.8601	1256.2	34.9874		0.0786	0.0008
6	297	Ahmad, HusainHayat, Sikandar Ali,	2018	ECOLOGY AND EVOLUTION	Cucumis sativus L.	Dicotyledons	Cucurbitaceae	Herbaceous	CAT	100	moderate	1	High	28-Homobrassinolide	Foliar spray	Post-processing		3	3	505.26	33.4286	531.58	24.3007		0.0508	0.0022
6	298	Ahmad, HusainHayat, Sikandar Ali,	2018	ECOLOGY AND EVOLUTION	Cucumis sativus L.	Dicotyledons	Cucurbitaceae	Herbaceous	CAT	100	moderate	1	High	28-Homobrassinolide	Foliar spray	Post-processing		3	3	601.75	12.159	650.88	12.1417		0.0785	0.0003
6	299	Ahmad, HusainHayat, Sikandar Ali,	2018	ECOLOGY AND EVOLUTION	Cucumis sativus L.	Dicotyledons	Cucurbitaceae	Herbaceous	CAT	100	moderate	1	High	28-Homobrassinolide	Foliar spray	Post-processing		3	3	612.28	18.2385	664.91	18.2385		0.0825	0.0005
6	300	Ahmad, HusainHayat, Sikandar Ali,	2018	ECOLOGY AND EVOLUTION	Cucumis sativus L.	Dicotyledons	Cucurbitaceae	Herbaceous	CAT	100	moderate	1	High	28-Homobrassinolide	Foliar spray	Post-processing		3	3	640.35	24.318	685.96	24.266		0.0688	0.0009
6	301	Ahmad, HusainHayat, Sikandar Ali,	2018	ECOLOGY AND EVOLUTION	Cucumis sativus L.	Dicotyledons	Cucurbitaceae	Herbaceous	MDA	100	moderate	1	High	28-Homobrassinolide	Foliar spray	Post-processing		3	3	1.499	0.301896	1.3406	0.219451		-0.1117	0.0225
6	302	Ahmad, HusainHayat, Sikandar Ali,	2018	ECOLOGY AND EVOLUTION	Cucumis sativus L.	Dicotyledons	Cucurbitaceae	Herbaceous	MDA	100	moderate	1	High	28-Homobrassinolide	Foliar spray	Post-processing		3	3	2.6554	0.411708	2.0693	0.384169		-0.2494	0.0195
6	303	Ahmad, HusainHayat, Sikandar Ali,	2018	ECOLOGY AND EVOLUTION	Cucumis sativus L.	Dicotyledons	Cucurbitaceae	Herbaceous	MDA	100	moderate	1	High	28-Homobrassinolide	Foliar spray	Post-processing		3	3	3.5743	0.219451	3.0515	0.164545		-0.1581	0.0022
6	304	Ahmad, HusainHayat, Sikandar Ali,	2018	ECOLOGY AND EVOLUTION	Cucumis sativus L.	Dicotyledons	Cucurbitaceae	Herbaceous	MDA	100	moderate	1	High	28-Homobrassinolide	Foliar spray	Post-processing		3	3	4.1762	0.356802	4.0337	0.164545		-0.0347	0.003
6	305	Ahmad, HusainHayat, Sikandar Ali,	2018	ECOLOGY AND EVOLUTION	Cucumis sativus L.	Dicotyledons	Cucurbitaceae	Herbaceous	shoot-K+	100	moderate	1	High	28-Homobrassinolide	Foliar spray	Post-processing		3	3	49.9	2.77128	57.5	2.07846		0.1418	0.0015
6	306	Ahmad, HusainHayat, Sikandar Ali,	2018	ECOLOGY AND EVOLUTION	Cucumis sativus L.	Dicotyledons	Cucurbitaceae	Herbaceous	shoot-Na+	100	moderate	1	High	28-Homobrassinolide	Foliar spray	Post-processing		3	3	156.7	5.19615	94.4	4.15692		-0.5068	0.001
6	307	Ahmad, HusainHayat, Sikandar Ali,	2018	ECOLOGY AND EVOLUTION	Cucumis sativus L.	Dicotyledons	Cucurbitaceae	Herbaceous	root-K+	100	moderate	1	High	28-Homobrassinolide	Foliar spray	Post-processing		3	3	138.7	6.06218	123.6	5.02295		-0.1153	0.0012
6	308	Ahmad, HusainHayat, Sikandar Ali,	2018	ECOLOGY AND EVOLUTION	Cucumis sativus L.	Dicotyledons	Cucurbitaceae	Herbaceous	root-Na+	100	moderate	1	High	28-Homobrassinolide	Foliar spray	Post-processing		3	3	149	6.23538	124.1	6.06218		-0.1829	0.0014
6	309	Ahmad, HusainHayat, Sikandar Ali,	2018	ECOLOGY AND EVOLUTION	Cucumis sativus L.	Dicotyledons	Cucurbitaceae	Herbaceous	shoot-K+	100	moderate	1	High	28-Homobrassinolide	Foliar spray	Post-processing		3	3	51.8	2.59808	58.9	2.07846		0.1285	0.0013
6	310	Ahmad, HusainHayat, Sikandar Ali,	2018	ECOLOGY AND EVOLUTION	Cucumis sativus L.	Dicotyledons	Cucurbitaceae	Herbaceous	shoot-Na+	100	moderate	1	High	28-Homobrassinolide	Foliar spray	Post-processing		3	3	143.4	1.73205	91.3	1.38564		-0.4515	0.0001
6	311	Ahmad, HusainHayat, Sikandar Ali,	2018	ECOLOGY AND EVOLUTION	Cucumis sativus L.	Dicotyledons	Cucurbitaceae	Herbaceous	root-K+	100	moderate	1	High	28-Homobrassinolide	Foliar spray	Post-processing		3	3	136.9	5.88897	121.8	4.50333		-0.1169	0.0011
6	312	Ahmad, HusainHayat, Sikandar Ali,	2018	ECOLOGY AND EVOLUTION	Cucumis sativus L.	Dicotyledons	Cucurbitaceae	Herbaceous	root-Na+	100	moderate	1	High	28-Homobrassinolide	Foliar spray	Post-processing		3	3	146.3	6.06218	121.4	6.40859		-0.1866	0.0015
6	313	Ahmad, HusainHayat, Sikandar Ali,	2018	ECOLOGY AND EVOLUTION	Cucumis sativus L.	Dicotyledons	Cucurbitaceae	Herbaceous	SOD	100	moderate	1	High	28-Homobrassinolide	Foliar spray	Post-processing		3	3	644.66	29.4275	671.36	21.0271		0.0406	0.001
6	314	Ahmad, HusainHayat, Sikandar Ali,	2018	ECOLOGY AND EVOLUTION	Cucumis sativus L.	Dicotyledons	Cucurbitaceae	Herbaceous	SOD	100	moderate	1	High	28-Homobrassinolide	Foliar spray	Post-processing		3	3	734.47	25.2187	763.59	25.236		0.0389	0.0008
6	315	Ahmad, HusainHayat, Sikandar Ali,	2018	ECOLOGY AND EVOLUTION	Cucumis sativus L.	Dicotyledons	Cucurbitaceae	Herbaceous	SOD	100	moderate	1	High	28-Homobrassinolide	Foliar spray	Post-processing		3	3	656.8	33.6191	685.92	33.6537		0.0434	0.0017
6	316	Ahmad, HusainHayat, Sikandar Ali,	2018	ECOLOGY AND EVOLUTION	Cucumis sativus L.	Dicotyledons	Cucurbitaceae	Herbaceous	SOD	100	moderate	1	High	28-Homobrassinolide	Foliar spray	Post-processing		3	3	763.59	25.236	783.01	33.6364		0.0251	0.001
6	317	Ahmad, HusainHayat, Sikandar Ali,	2018	ECOLOGY AND EVOLUTION	Cucumis sativus L.	Dicotyledons	Cucurbitaceae	Herbaceous	POD	100	moderate	1	High	28-Homobrassinolide	Foliar spray	Post-processing		3	3	1152.7	90.7595	1347.6	65.6447		0.1562	0.0029
6	318	Ahmad, HusainHayat, Sikandar Ali,	2018	ECOLOGY AND EVOLUTION	Cucumis sativus L.	Dicotyledons	Cucurbitaceae	Herbaceous	POD	100	moderate	1	High	28-Homobrassinolide	Foliar spray	Post-processing		3	3	1199.3	70.4945	1402.9	40.3568		0.1568	0.0014
6	319	Ahmad, HusainHayat, Sikandar Ali,	2018	ECOLOGY AND EVOLUTION	Cucumis sativus L.	Dicotyledons	Cucurbitaceae	Herbaceous	POD	100	moderate	1	High	28-Homobrassinolide	Foliar spray	Post-processing		3	3	1254.5	35.3338	1338.9	60.4486		0.0651	0.0009
6	320	Ahmad, HusainHayat, Sikandar Ali,	2018	ECOLOGY AND EVOLUTION	Cucumis sativus L.	Dicotyledons	Cucurbitaceae	Herbaceous	POD	100	moderate	1	High	28-Homobrassinolide	Foliar spray	Post-processing		3	3	1173.1	35.3338	1289.5	35.3338		0.0946	0.0006
6	321	Ahmad, HusainHayat, Sikandar Ali,	2018	ECOLOGY AND EVOLUTION	Cucumis sativus L.	Dicotyledons	Cucurbitaceae	Herbaceous	CAT	100	moderate	1	High	28-Homobrassinolide	Foliar spray	Post-processing		3	3	582.76	35.8361	605.75	39.8198		0.0387	0.0027
6	322	Ahmad, HusainHayat, Sikandar Ali,	2018	ECOLOGY AND EVOLUTION	Cucumis sativus L.	Dicotyledons	Cucurbitaceae	Herbaceous	CAT	100	moderate	1	High	28-Homobrassinolide	Foliar spray	Post-processing		3	3	787.36	39.8025	803.45	23.885		0.0202	0.0011
6	323	Ahmad, HusainHayat, Sikandar Ali,	2018	ECOLOGY AND EVOLUTION	Cucumis sativus L.	Dicotyledons	Cucurbitaceae	Herbaceous	CAT	100	moderate	1	High	28-Homobrassinolide	Foliar spray	Post-processing		3	3	805.75	23.885	817.24	35.8361		0.0142	0.0009
6	324	Ahmad, HusainHayat, Sikandar Ali,	2018	ECOLOGY AND EVOLUTION	Cucumis sativus L.	Dicotyledons	Cucurbitaceae	Herbaceous	CAT	100	moderate	1	High	28-Homobrassinolide	Foliar spray	Post-processing		3	3	808.05	35.8361	860.92	23.885		0.0634	0.0009
6	325	Ahmad, HusainHayat, Sikandar Ali,	2018	ECOLOGY AND EVOLUTION	Cucumis sativus L.	Dicotyledons	Cucurbitaceae	Herbaceous	MDA	100	moderate	1	High	28-Homobrassinolide	Foliar spray	Post-processing		3	3	2.0658	0.298952	1.9795	0.199186		-0.0427	0.0104
6	326	Ahmad, HusainHayat, Sikandar Ali,	2018	ECOLOGY AND EVOLUTION	Cucumis sativus L.	Dicotyledons	Cucurbitaceae	Herbaceous	MDA	100	moderate	1	High	28-Homobrassinolide	Foliar spray	Post-processing		3	3	3.2596	0.224127	2.8568	0.199359		-0.1319	0.0032
6	327	Ahmad, HusainHayat, Sikandar Ali,	2018	ECOLOGY AND EVOLUTION	Cucumis sativus L.	Dicotyledons	Cucurbitaceae	Herbaceous	MDA	100	moderate	1	High	28-Homobrassinolide	Foliar spray	Post-processing		3	3	3.8925	0.224127	3.5329	0.199186		-0.0969	0.0022
6	328	Ahmad, HusainHayat, Sikandar Ali,	2018	ECOLOGY AND EVOLUTION	Cucumis sativus L.	Dicotyledons	Cucurbitaceae	Herbaceous	MDA	100	moderate	1	High	28-Homobrassinolide	Foliar spray	Post-processing		3	3	4.4678	0.174418	4.2233	0.224127		-0.0563	0.0014
7	329	Parvaiz Ahmad 1,2, Elsayed Fathi Abd_Allah3, Mohammed Nasser Alyemeni1,	2018	SCIENTIFIC REPORTS	Solanum lycopersicum	Dicotyledons	Solanaceae	Herbaceous	Plant height	150	High	0.1	moderate	24-epibrassinolide (EBL)	soak seeds	Pre-processing	8h	5	5	10.15	1.90066	15.66	0.916788		0.4336	0.0077
7	330	Parvaiz Ahmad 1,2, Elsayed Fathi Abd_Allah3, Mohammed Nasser Alyemeni2,	2018	SCIENTIFIC REPORTS	Solanum lycopersicum	Dicotyledons	Solanaceae	Herbaceous	root length	150	High	0.1	moderate	24-epibrassinolide (EBL)	soak seeds	Pre-processing	8h	5	5	6.71	0.0447214	6.85	0.067082		0.0206	0
7	331	Parvaiz Ahmad 1,2, Elsayed Fathi Abd_Allah3, Mohammed Nasser Alyemeni3,	2018	SCIENTIFIC REPORTS	Solanum lycopersicum	Dicotyledons	Solanaceae	Herbaceous	shoot DW	150	High	0.1	moderate	24-epibrassinolide (EBL)	soak seeds	Pre-processing	8h	5	5	0.12	0.0111803	0.24	0.0245967		0.6931	0.0038
7	332	Parvaiz Ahmad 1,2, Elsayed Fathi Abd_Allah3, Mohammed Nasser Alyemeni4,	2018	SCIENTIFIC REPORTS	Solanum lycopersicum	Dicotyledons	Solanaceae	Herbaceous	root DW	150	High	0.1	moderate	24-epibrassinolide (EBL)	soak seeds	Pre-processing	8h	5	5	0.09	0.00178885	0.15	0.0156525		0.5108	0.0023
7	333	Parvaiz Ahmad 1,2, Elsayed Fathi Abd_Allah3, Mohammed Nasser Alyemeni5,	2018	SCIENTIFIC REPORTS	Solanum lycopersicum	Dicotyledons	Solanaceae	Herbaceous	Total chlorophyll	150	High	0.1	moderate	24-epibrassinolide (EBL)	soak seeds	Pre-processing	8h	5	5	0.79	0.111803	1.07	0.0447214		0.3034	0.0044
7	334	Parvaiz Ahmad 1,2, Elsayed Fathi Abd_Allah3, Mohammed Nasser Alyemeni7,	2018	SCIENTIFIC REPORTS	Solanum lycopersicum	Dicotyledons	Solanaceae	Herbaceous	Pn	150	High	0.1	moderate	24-epibrassinolide (EBL)	soak seeds	Pre-processing	8h	5	5	8.12	0.603738	10.54	1.54289		0.2608	0.0054
7	335	Parvaiz Ahmad 1,2, Elsayed Fathi Abd_Allah3, Mohammed Nasser Alyemeni9,	2018	SCIENTIFIC REPORTS	Solanum lycopersicum	Dicotyledons	Solanaceae	Herbaceous	Gs	150	High	0.1	moderate	24-epibrassinolide (EBL)	soak seeds	Pre-processing	8h	5	5	71.35	5.70197	158	8.29581		0.795	0.0018
7	336	Parvaiz Ahmad 1,2, Elsayed Fathi Abd_Allah3, Mohammed Nasser Alyemeni10,	2018	SCIENTIFIC REPORTS	Solanum lycopersicum	Dicotyledons	Solanaceae	Herbaceous	E	150	High	0.1	moderate	24-epibrassinolide (EBL)	soak seeds	Pre-processing	8h	5	5	0.55	0.0111803	0.72	0.0201246		0.2693	0.0002
7	337	Parvaiz Ahmad 1,2, Elsayed Fathi Abd_Allah3, Mohammed Nasser Alyemeni11,	2018	SCIENTIFIC REPORTS	Solanum lycopersicum	Dicotyledons	Solanaceae	Herbaceous	Fv/Fm	150	High	0.1	moderate	24-epibrassinolide (EBL)	soak seeds	Pre-processing	8h	5	5	0.51	0.0111803	0.73	0.0223607		0.3586	0.0003
7	338	Parvaiz Ahmad 1,2, Elsayed Fathi Abd_Allah3, Mohammed Nasser Alyemeni15,	2018	SCIENTIFIC REPORTS	Solanum lycopersicum	Dicotyledons	Solanaceae	Herbaceous	RWC	150	High	0.1	moderate	24-epibrassinolide (EBL)	soak seeds	Pre-processing	8h	5	5	58.15	2.37023	71.08	2.70564		0.2008	0.0006
7	339	Parvaiz Ahmad 1,2, Elsayed Fathi Abd_Allah3, Mohammed Nasser Alyemeni16,	2018	SCIENTIFIC REPORTS	Solanum lycopersicum	Dicotyledons	Solanaceae	Herbaceous	proline	150	High	0.1	moderate	24-epibrassinolide (EBL)	soak seeds	Pre-processing	8h	5	5	105	2.81745	137	1.8783		0.266	0.0002
7	340	Parvaiz Ahmad 1,2, Elsayed Fathi Abd_Allah3, Mohammed Nasser Alyemeni18,	2018	SCIENTIFIC REPORTS	Solanum lycopersicum	Dicotyledons	Solanaceae	Herbaceous	H2O2	150	High	0.1	moderate	24-epibrassinolide (EBL)	soak seeds	Pre-processing	8h	5	5	6.29	0.693181	3.26	0.33541		-0.6572	0.0045
7	341	Parvaiz Ahmad 1,2, Elsayed Fathi Abd_Allah3, Mohammed Nasser Alyemeni19,	2018	SCIENTIFIC REPORTS	Solanum lycopersicum	Dicotyledons	Solanaceae	Herbaceous	MDA	150	High	0.1	moderate	24-epibrassinolide (EBL)	soak seeds	Pre-processing	8h	5	5	5.52	0.134164	3.15	0.067082		-0.561	0.0002
7	342	Parvaiz Ahmad 1,2, Elsayed Fathi Abd_Allah3, Mohammed Nasser Alyemeni20,	2018	SCIENTIFIC REPORTS	Solanum lycopersicum	Dicotyledons	Solanaceae	Herbaceous	REC	150	High	0.1	moderate	24-epibrassinolide (EBL)	soak seeds	Pre-processing	8h	5	5	61.11	0.268328	48.71	1.00623		-0.2268	0.0001
7	343	Parvaiz Ahmad 1,2, Elsayed Fathi Abd_Allah3, Mohammed Nasser Alyemeni21,	2018	SCIENTIFIC REPORTS	Solanum lycopersicum	Dicotyledons	Solanaceae	Herbaceous	SOD	150	High	0.1	moderate	24-epibrassinolide (EBL)	soak seeds	Pre-processing	8h	5	5	75.355	7.69878	92.568	11.9741		0.2057	0.0054
7	344	Parvaiz Ahmad 1,2, Elsayed Fathi Abd_Allah3, Mohammed Nasser Alyemeni22,	2018	SCIENTIFIC REPORTS	Solanum lycopersicum	Dicotyledons	Solanaceae	Herbaceous	CAT	150	High	0.1	moderate	24-epibrassinolide (EBL)	soak seeds	Pre-processing	8h	5	5	51.743	4.19486	68.365	5.9949		0.2786	0.0029
7	345	Parvaiz Ahmad 1,2, Elsayed Fathi Abd_Allah3, Mohammed Nasser Alyemeni23,	2018	SCIENTIFIC REPORTS	Solanum lycopersicum	Dicotyledons	Solanaceae	Herbaceous	GST	150	High	0.1	moderate	24-epibrassinolide (EBL)	soak seeds	Pre-processing	8h	5	5	31.25	3.1372	39.668	4.27983		0.2385	0.0043
7	346	Parvaiz Ahmad 1,2, Elsayed Fathi Abd_Allah3, Mohammed Nasser Alyemeni24,	2018	SCIENTIFIC REPORTS	Solanum lycopersicum	Dicotyledons	Solanaceae	Herbaceous	seeding-Na+	150	High	0.1	moderate	24-epibrassinolide (EBL)	soak seeds	Pre-processing	8h	5	5	37.61	3.46591	25.32	0.514296		-0.3957	0.0018
7	347	Parvaiz Ahmad 1,2, Elsayed Fathi Abd_Allah3, Mohammed Nasser Alyemeni25,	2018	SCIENTIFIC REPORTS	Solanum lycopersicum	Dicotyledons	Solanaceae	Herbaceous	seeding-K+	150	High	0.1	moderate	24-epibrassinolide (EBL)	soak seeds	Pre-processing	8h	5	5	8.77	1.67705	18.22	0.559017		0.7312	0.0075
7	348	Parvaiz Ahmad 1,2, Elsayed Fathi Abd_Allah3, Mohammed Nasser Alyemeni27,	2018	SCIENTIFIC REPORTS	Solanum lycopersicum	Dicotyledons	Solanaceae	Herbaceous	seeding-Ca2+	150	High	0.1	moderate	24-epibrassinolide (EBL)	soak seeds	Pre-processing	8h	5	5	2.95	0.116276	5.16	0.0827345		0.5591	0.0004
7	349	Parvaiz Ahmad 1,2, Elsayed Fathi Abd_Allah3, Mohammed Nasser Alyemeni28,	2018	SCIENTIFIC REPORTS	Solanum lycopersicum	Dicotyledons	Solanaceae	Herbaceous	APX	150	High	0.1	moderate	24-epibrassinolide (EBL)	soak seeds	Pre-processing	8h	5	5	17.143	1.98339	25.222	2.42166		0.3861	0.0045
7	350	Parvaiz Ahmad 1,2, Elsayed Fathi Abd_Allah3, Mohammed Nasser Alyemeni29,	2018	SCIENTIFIC REPORTS	Solanum lycopersicum	Dicotyledons	Solanaceae	Herbaceous	GR	150	High	0.1	moderate	24-epibrassinolide (EBL)	soak seeds	Pre-processing	8h	5	5	16.434	1.72624	26.36	3.20652		0.4725	0.0052
7	351	Parvaiz Ahmad 1,2, Elsayed Fathi Abd_Allah3, Mohammed Nasser Alyemeni30,	2018	SCIENTIFIC REPORTS	Solanum lycopersicum	Dicotyledons	Solanaceae	Herbaceous	MDHAR	150	High	0.1	moderate	24-epibrassinolide (EBL)	soak seeds	Pre-processing	8h	5	5	40.588	4.38493	49.216	5.69974		0.1927	0.005
7	352	Parvaiz Ahmad 1,2, Elsayed Fathi Abd_Allah3, Mohammed Nasser Alyemeni31,	2018	SCIENTIFIC REPORTS	Solanum lycopersicum	Dicotyledons	Solanaceae	Herbaceous	DHAR	150	High	0.1	moderate	24-epibrassinolide (EBL)	soak seeds	Pre-processing	8h	5	5	85.7	8.78998	99.066	11.4353		0.1449	0.0048
7	353	Parvaiz Ahmad 1,2, Elsayed Fathi Abd_Allah3, Mohammed Nasser Alyemeni32,	2018	SCIENTIFIC REPORTS	Solanum lycopersicum	Dicotyledons	Solanaceae	Herbaceous	ASA	150	High	0.1	moderate	24-epibrassinolide (EBL)	soak seeds	Pre-processing	8h	5	5	2579.7	324.006	3478.3	323.559		0.2989	0.0049
7	354	Parvaiz Ahmad 1,2, Elsayed Fathi Abd_Allah3, Mohammed Nasser Alyemeni33,	2018	SCIENTIFIC REPORTS	Solanum lycopersicum	Dicotyledons	Solanaceae	Herbaceous	GSH	150	High	0.1	moderate	24-epibrassinolide (EBL)	soak seeds	Pre-processing	8h	5	5	132.38	13.4611	161.26	16.1444		0.1973	0.0041
7	355	Parvaiz Ahmad 1,2, Elsayed Fathi Abd_Allah3, Mohammed Nasser Alyemeni34,	2018	SCIENTIFIC REPORTS	Solanum lycopersicum	Dicotyledons	Solanaceae	Herbaceous	GSH	150	High	0.1	moderate	24-epibrassinolide (EBL)	soak seeds	Pre-processing	8h	5	5	25	2.23607	33.25	3.3541		0.2852	0.0036
8	356	Pravej Alam 1,*, Thamer H. Albalawi 1	20119	Biomolecules	Glycine max (L.) Merr.	Dicotyledons	Leguminosae	Herbaceous	Plant height	100	moderate	0.1	moderate	24-Epibrassinolide (EBR)	Foliar spray	Post-processing		5	5	4.0816	0.652037	4.9563	0.814823		0.1942	0.0105
8	357	Pravej Alam 1,*, Thamer H. Albalawi 1	2019	Biomolecules	Glycine max (L.) Merr.	Dicotyledons	Leguminosae	Herbaceous	root length	100	moderate	0.1	moderate	24-Epibrassinolide (EBR)	Foliar spray	Post-processing		5	5	10.204	0.970454	18.222	1.95432		0.5798	0.0041
8	358	Pravej Alam 1,*, Thamer H. Albalawi 1	2019	Biomolecules	Glycine max (L.) Merr.	Dicotyledons	Leguminosae	Herbaceous	Shoot FW	100	moderate	0.1	moderate	24-Epibrassinolide (EBR)	Foliar spray	Post-processing		5	5	4.8772	0.627664	7.7193	0.941608		0.4592	0.0063
8	359	Pravej Alam 1,*, Thamer H. Albalawi 1	2019	Biomolecules	Glycine max (L.) Merr.	Dicotyledons	Leguminosae	Herbaceous	root FW	100	moderate	0.1	moderate	24-Epibrassinolide (EBR)	Foliar spray	Post-processing		5	5	1.1228	0.470692	2.0351	0.392206		0.5947	0.0426
8	360	Pravej Alam 1,*, Thamer H. Albalawi 1	2019	Biomolecules	Glycine max (L.) Merr.	Dicotyledons	Leguminosae	Herbaceous	shoot DW	100	moderate	0.1	moderate	24-Epibrassinolide (EBR)	Foliar spray	Post-processing		5	5	1.5763	0.189395	2.3559	0.265421		0.4018	0.0054
8	361	Pravej Alam 1,*, Thamer H. Albalawi 1	2019	Biomolecules	Glycine max (L.) Merr.	Dicotyledons	Leguminosae	Herbaceous	root DW	100	moderate	0.1	moderate	24-Epibrassinolide (EBR)	Foliar spray	Post-processing		5	5	0.4661	0.132644	0.57627	0.0947422		0.2122	0.0216
8	362	Pravej Alam 1,*, Thamer H. Albalawi 1	2019	Biomolecules	Glycine max (L.) Merr.	Dicotyledons	Leguminosae	Herbaceous	Chlorophyll a	100	moderate	0.1	moderate	24-Epibrassinolide (EBR)	Foliar spray	Post-processing		5	5	0.8114	0.0938478	1.0446	0.11471		0.2526	0.0051
8	363	Pravej Alam 1,*, Thamer H. Albalawi 1	2019	Biomolecules	Glycine max (L.) Merr.	Dicotyledons	Leguminosae	Herbaceous	Chlorophyll b	100	moderate	0.1	moderate	24-Epibrassinolide (EBR)	Foliar spray	Post-processing		5	5	0.18653	0.0625652	0.30311	0.0417027		0.4855	0.0263
8	364	Pravej Alam 1,*, Thamer H. Albalawi 1	2019	Biomolecules	Glycine max (L.) Merr.	Dicotyledons	Leguminosae	Herbaceous	Total chlorophyll	100	moderate	0.1	moderate	24-Epibrassinolide (EBR)	Foliar spray	Post-processing		5	5	1.0166	0.11471	1.357	0.156301		0.2888	0.0052
8	365	Pravej Alam 1,*, Thamer H. Albalawi 1	2019	Biomolecules	Glycine max (L.) Merr.	Dicotyledons	Leguminosae	Herbaceous	Fv/Fm	100	moderate	0.1	moderate	24-Epibrassinolide (EBR)	Foliar spray	Post-processing		5	5	0.4125	0.054247	0.61985	0.0690721		0.4072	0.0059
8	366	Pravej Alam 1,*, Thamer H. Albalawi 1	2019	Biomolecules	Glycine max (L.) Merr.	Dicotyledons	Leguminosae	Herbaceous	E	100	moderate	0.1	moderate	24-Epibrassinolide (EBR)	Foliar spray	Post-processing		5	5	0.9715	0.130363	1.8005	0.202811		0.617	0.0061
8	367	Pravej Alam 1,*, Thamer H. Albalawi 1	2019	Biomolecules	Glycine max (L.) Merr.	Dicotyledons	Leguminosae	Herbaceous	Gs	100	moderate	0.1	moderate	24-Epibrassinolide (EBR)	Foliar spray	Post-processing		5	5	198.28	26.5645	298.02	31.864		0.4075	0.0059
8	368	Pravej Alam 1,*, Thamer H. Albalawi 1	2019	Biomolecules	Glycine max (L.) Merr.	Dicotyledons	Leguminosae	Herbaceous	proline	100	moderate	0.1	moderate	24-Epibrassinolide (EBR)	Foliar spray	Post-processing		5	5	81.135	4.74494	103.546	4.32232		0.2439	0.001
8	369	Pravej Alam 1,*, Thamer H. Albalawi 1	2019	Biomolecules	Glycine max (L.) Merr.	Dicotyledons	Leguminosae	Herbaceous	H2O2	100	moderate	0.1	moderate	24-Epibrassinolide (EBR)	Foliar spray	Post-processing		5	5	4.0789	0.500208	2.4605	0.26475		-0.5055	0.0053
8	370	Pravej Alam 1,*, Thamer H. Albalawi 1	2019	Biomolecules	Glycine max (L.) Merr.	Dicotyledons	Leguminosae	Herbaceous	MDA	100	moderate	0.1	moderate	24-Epibrassinolide (EBR)	Foliar spray	Post-processing		5	5	4.1842	0.500208	2.8684	0.353075		-0.3776	0.0059
8	371	Pravej Alam 1,*, Thamer H. Albalawi 1	2019	Biomolecules	Glycine max (L.) Merr.	Dicotyledons	Leguminosae	Herbaceous	REC	100	moderate	0.1	moderate	24-Epibrassinolide (EBR)	Foliar spray	Post-processing		5	5	35.556	4.73152	18.942	2.36576		-0.6297	0.0067
8	372	Pravej Alam 1,*, Thamer H. Albalawi 1	2019	Biomolecules	Glycine max (L.) Merr.	Dicotyledons	Leguminosae	Herbaceous	SOD	100	moderate	0.1	moderate	24-Epibrassinolide (EBR)	Foliar spray	Post-processing		5	5	108.98	12.3207	133.47	16.4351		0.2027	0.0056
8	373	Pravej Alam 1,*, Thamer H. Albalawi 1	2019	Biomolecules	Glycine max (L.) Merr.	Dicotyledons	Leguminosae	Herbaceous	CAT	100	moderate	0.1	moderate	24-Epibrassinolide (EBR)	Foliar spray	Post-processing		5	5	64.898	21.9045	82.041	13.6892		0.2344	0.0284
8	374	Pravej Alam 1,*, Thamer H. Albalawi 1	2019	Biomolecules	Glycine max (L.) Merr.	Dicotyledons	Leguminosae	Herbaceous	APX	100	moderate	0.1	moderate	24-Epibrassinolide (EBR)	Foliar spray	Post-processing		5	5	11.085	1.56078	14.574	1.90513		0.2736	0.0074
8	375	Pravej Alam 1,*, Thamer H. Albalawi 1	2019	Biomolecules	Glycine max (L.) Merr.	Dicotyledons	Leguminosae	Herbaceous	GR	100	moderate	0.1	moderate	24-Epibrassinolide (EBR)	Foliar spray	Post-processing		5	5	11.705	1.3886	14.961	1.90737		0.2454	0.0061
8	376	Pravej Alam 1,*, Thamer H. Albalawi 1	2019	Biomolecules	Glycine max (L.) Merr.	Dicotyledons	Leguminosae	Herbaceous	DHAR	100	moderate	0.1	moderate	24-Epibrassinolide (EBR)	Foliar spray	Post-processing		5	5	85.798	10.4402	123.74	16.131		0.3662	0.0064
8	377	Pravej Alam 1,*, Thamer H. Albalawi 1	2019	Biomolecules	Glycine max (L.) Merr.	Dicotyledons	Leguminosae	Herbaceous	MDHAR	100	moderate	0.1	moderate	24-Epibrassinolide (EBR)	Foliar spray	Post-processing		5	5	46.693	14.3556	52.529	18.2709		0.1178	0.0431
8	378	Pravej Alam 1,*, Thamer H. Albalawi 1	2019	Biomolecules	Glycine max (L.) Merr.	Dicotyledons	Leguminosae	Herbaceous	ASA	100	moderate	0.1	moderate	24-Epibrassinolide (EBR)	Foliar spray	Post-processing		5	5	2888.1	318.416	3783.1	410.453		0.2699	0.0048
8	379	Pravej Alam 1,*, Thamer H. Albalawi 1	2019	Biomolecules	Glycine max (L.) Merr.	Dicotyledons	Leguminosae	Herbaceous	GSH	100	moderate	0.1	moderate	24-Epibrassinolide (EBR)	Foliar spray	Post-processing		5	5	100.57	12.276	135.31	16.368		0.2967	0.0059
8	380	Pravej Alam 1,*, Thamer H. Albalawi 1	2019	Biomolecules	Glycine max (L.) Merr.	Dicotyledons	Leguminosae	Herbaceous	GSH	100	moderate	0.1	moderate	24-Epibrassinolide (EBR)	Foliar spray	Post-processing		5	5	19.678	2.12203	20.957	1.93643		0.063	0.004
8	381	Pravej Alam 1,*, Thamer H. Albalawi 1	2019	Biomolecules	Glycine max (L.) Merr.	Dicotyledons	Leguminosae	Herbaceous	shoot-Na+	100	moderate	0.1	moderate	24-Epibrassinolide (EBR)	Foliar spray	Post-processing		5	5	13.588	1.47804	8.5496	1.02412		-0.4633	0.0052
8	382	Pravej Alam 1,*, Thamer H. Albalawi 1	2019	Biomolecules	Glycine max (L.) Merr.	Dicotyledons	Leguminosae	Herbaceous	root-Na+	100	moderate	0.1	moderate	24-Epibrassinolide (EBR)	Foliar spray	Post-processing		5	5	16.794	2.04824	12.01	1.59432		-0.3353	0.0065
8	383	Pravej Alam 1,*, Thamer H. Albalawi 1	2019	Biomolecules	Glycine max (L.) Merr.	Dicotyledons	Leguminosae	Herbaceous	shoot-K+	100	moderate	0.1	moderate	24-Epibrassinolide (EBR)	Foliar spray	Post-processing		5	5	21.482	2.27632	29.171	3.03434		0.306	0.0044
8	384	Pravej Alam 1,*, Thamer H. Albalawi 1	2019	Biomolecules	Glycine max (L.) Merr.	Dicotyledons	Leguminosae	Herbaceous	root-K+	100	moderate	0.1	moderate	24-Epibrassinolide (EBR)	Foliar spray	Post-processing		5	5	10.176	1.51605	17.073	2.02141		0.5175	0.0072
8	385	Pravej Alam 1,*, Thamer H. Albalawi 1	2019	Biomolecules	Glycine max (L.) Merr.	Dicotyledons	Leguminosae	Herbaceous	shoot-Ca2+	100	moderate	0.1	moderate	24-Epibrassinolide (EBR)	Foliar spray	Post-processing		5	5	4.7843	0.516308	6.665	0.663889		0.3315	0.0043
8	386	Pravej Alam 1,*, Thamer H. Albalawi 1	2019	Biomolecules	Glycine max (L.) Merr.	Dicotyledons	Leguminosae	Herbaceous	root-Ca2+	100	moderate	0.1	moderate	24-Epibrassinolide (EBR)	Foliar spray	Post-processing		5	5	3.4645	0.442518	5.1142	0.516532		0.3895	0.0053
9	387	Ali, BHayat, SFariduddin, Q	2008	Chemosphere	Brassica juncea (L.) Czern	Dicotyledons	Cruciferae	Herbaceous	Plant height	150	High	0.1	moderate	24-epibrassinolide (EBL)	Foliar spray	Post-processing		5	5	15.8	3.04105	17.5	4.6063		0.1022	0.0213
9	388	Ali, BHayat, SFariduddin, Q	2008	Biomolecules	Brassica juncea (L.) Czern	Dicotyledons	Cruciferae	Herbaceous	root length	150	High	0.1	moderate	24-epibrassinolide (EBL)	Foliar spray	Post-processing		5	5	11.7	3.48827	12.8	2.59384		0.0899	0.026
9	389	Ali, BHayat, SFariduddin, Q	2008	Biomolecules	Brassica juncea (L.) Czern	Dicotyledons	Cruciferae	Herbaceous	T-DW	150	High	0.1	moderate	24-epibrassinolide (EBL)	Foliar spray	Post-processing		5	5	1.48	1.09567	2.1	1.38636		0.3499	0.1968
9	390	Ali, BHayat, SFariduddin, Q	2008	Biomolecules	Brassica juncea (L.) Czern	Dicotyledons	Cruciferae	Herbaceous	Total chlorophyll	150	High	0.1	moderate	24-epibrassinolide (EBL)	Foliar spray	Post-processing		5	5	0.73	0.268328	1.19	0.559017		0.4887	0.0712
9	391	Ali, BHayat, SFariduddin, Q	2008	Biomolecules	Brassica juncea (L.) Czern	Dicotyledons	Cruciferae	Herbaceous	Ci	150	High	0.1	moderate	24-epibrassinolide (EBL)	Foliar spray	Post-processing		5	5	201	6.21627	245	9.2126		0.198	0.0005
9	392	Ali, BHayat, SFariduddin, Q	2008	Biomolecules	Brassica juncea (L.) Czern	Dicotyledons	Cruciferae	Herbaceous	Gs	150	High	0.1	moderate	24-epibrassinolide (EBL)	Foliar spray	Post-processing		5	5	3.21	2.03482	3.65	1.14039		0.1285	0.0999
9	393	Ali, BHayat, SFariduddin, Q	2008	Biomolecules	Brassica juncea (L.) Czern	Dicotyledons	Cruciferae	Herbaceous	Pn	150	High	0.1	moderate	24-epibrassinolide (EBL)	Foliar spray	Post-processing		5	5	8.13	1.69941	9.26	2.6162		0.1301	0.0247
9	394	Ali, BHayat, SFariduddin, Q	2008	Biomolecules	Brassica juncea (L.) Czern	Dicotyledons	Cruciferae	Herbaceous	RWC	150	High	0.1	moderate	24-epibrassinolide (EBL)	Foliar spray	Post-processing		5	5	51.6	2.81745	63.8	2.19135		0.2122	0.0008
9	395	Ali, BHayat, SFariduddin, Q	2008	Biomolecules	Brassica juncea (L.) Czern	Dicotyledons	Cruciferae	Herbaceous	proline	150	High	0.1	moderate	24-epibrassinolide (EBL)	Foliar spray	Post-processing		5	5	13.16	2.37023	14.37	2.45967		0.088	0.0123
9	396	Ali, BHayat, SFariduddin, Q	2008	Biomolecules	Brassica juncea (L.) Czern	Dicotyledons	Cruciferae	Herbaceous	proline	150	High	0.1	moderate	24-epibrassinolide (EBL)	Foliar spray	Post-processing		5	5	11.1	2.01246	12.83	2.41495		0.1448	0.0137
9	397	Ali, BHayat, SFariduddin, Q	2008	Biomolecules	Brassica juncea (L.) Czern	Dicotyledons	Cruciferae	Herbaceous	REC	150	High	0.1	moderate	24-epibrassinolide (EBL)	Foliar spray	Post-processing		5	5	9	2.57148	8.1	2.07954		-0.1054	0.0295
9	398	Ali, BHayat, SFariduddin, Q	2008	Biomolecules	Brassica juncea (L.) Czern	Dicotyledons	Cruciferae	Herbaceous	MDA	150	High	0.1	moderate	24-epibrassinolide (EBL)	Foliar spray	Post-processing		5	5	162	8.51942	147	6.43988		-0.0972	0.0009
9	399	Ali, BHayat, SFariduddin, Q	2008	Biomolecules	Brassica juncea (L.) Czern	Dicotyledons	Cruciferae	Herbaceous	CAT	150	High	0.1	moderate	24-epibrassinolide (EBL)	Foliar spray	Post-processing		5	5	376	8.49706	387	7.71443		0.0288	0.0002
9	400	Ali, BHayat, SFariduddin, Q	2008	Biomolecules	Brassica juncea (L.) Czern	Dicotyledons	Cruciferae	Herbaceous	POD	150	High	0.1	moderate	24-epibrassinolide (EBL)	Foliar spray	Post-processing		5	5	14.8	2.92925	14.5	1.83358		-0.0205	0.011
9	401	Ali, BHayat, SFariduddin, Q	2008	Biomolecules	Brassica juncea (L.) Czern	Dicotyledons	Cruciferae	Herbaceous	SOD	150	High	0.1	moderate	24-epibrassinolide (EBL)	Foliar spray	Post-processing		5	5	167	8.09457	176	6.14919		0.0525	0.0007
9	402	Ali, BHayat, SFariduddin, Q	2008	Biomolecules	Brassica juncea (L.) Czern	Dicotyledons	Cruciferae	Herbaceous	GR	150	High	0.1	moderate	24-epibrassinolide (EBL)	Foliar spray	Post-processing		5	5	18.6	2.30315	20.5	2.12426		0.0973	0.0052
10	403	Mohammed Nasser Alyemeni1, Shamsul Hayat1,2, Leonard Wijaya	2013	ACTA BOTANICA BRASILICA	Brassica juncea (L.) Czern	Dicotyledons	Cruciferae	Herbaceous	Total chlorophyll	150	High	0.0001	Low	28-homobrassinolide (HBL)	Foliar spray	Post-processing		5	5	1.4464	0.174413	1.6218	0.0760263		0.1145	0.0033
10	404	Mohammed Nasser Alyemeni1, Shamsul Hayat1,3, Leonard Wijaya	2013	ACTA BOTANICA BRASILICA	Brassica juncea (L.) Czern	Dicotyledons	Cruciferae	Herbaceous	Total chlorophyll	150	High	0.01	Low	28-homobrassinolide (HBL)	Foliar spray	Post-processing		5	5	1.4464	0.174413	1.7045	0.0872067		0.1642	0.0034
10	405	Mohammed Nasser Alyemeni1, Shamsul Hayat1,4, Leonard Wijaya	2013	ACTA BOTANICA BRASILICA	Brassica juncea (L.) Czern	Dicotyledons	Cruciferae	Herbaceous	Total chlorophyll	150	High	1	High	28-homobrassinolide (HBL)	Foliar spray	Post-processing		5	5	1.4464	0.174413	1.7435	0.108897		0.1868	0.0037
10	406	Mohammed Nasser Alyemeni1, Shamsul Hayat1,5, Leonard Wijaya	2013	ACTA BOTANICA BRASILICA	Brassica juncea (L.) Czern	Dicotyledons	Cruciferae	Herbaceous	Pn	150	High	0.0001	Low	28-homobrassinolide (HBL)	Foliar spray	Post-processing		5	5	17.541	0.764735	20.765	0.98387		0.1687	0.0008
10	407	Mohammed Nasser Alyemeni1, Shamsul Hayat1,6, Leonard Wijaya	2013	ACTA BOTANICA BRASILICA	Brassica juncea (L.) Czern	Dicotyledons	Cruciferae	Herbaceous	Pn	150	High	0.01	Low	28-homobrassinolide (HBL)	Foliar spray	Post-processing		5	5	17.541	0.764735	25.114	1.20077		0.3589	0.0008
10	408	Mohammed Nasser Alyemeni1, Shamsul Hayat1,7, Leonard Wijaya	2013	ACTA BOTANICA BRASILICA	Brassica juncea (L.) Czern	Dicotyledons	Cruciferae	Herbaceous	Pn	150	High	1	High	28-homobrassinolide (HBL)	Foliar spray	Post-processing		5	5	17.541	0.764735	24.967	1.09344		0.353	0.0008
10	409	Mohammed Nasser Alyemeni1, Shamsul Hayat1,8, Leonard Wijaya	2013	ACTA BOTANICA BRASILICA	Brassica juncea (L.) Czern	Dicotyledons	Cruciferae	Herbaceous	Total chlorophyll	150	High	0.0001	Low	28-homobrassinolide (HBL)	Foliar spray	Post-processing		5	5	1.9612	0.227855	2.0971	0.249545		0.067	0.0055
10	410	Mohammed Nasser Alyemeni1, Shamsul Hayat1,9, Leonard Wijaya	2013	ACTA BOTANICA BRASILICA	Brassica juncea (L.) Czern	Dicotyledons	Cruciferae	Herbaceous	Total chlorophyll	150	High	0.01	Low	28-homobrassinolide (HBL)	Foliar spray	Post-processing		5	5	1.9612	0.227855	2.4563	0.271459		0.2251	0.0051
10	411	Mohammed Nasser Alyemeni1, Shamsul Hayat1,10, Leonard Wijaya	2013	ACTA BOTANICA BRASILICA	Brassica juncea (L.) Czern	Dicotyledons	Cruciferae	Herbaceous	Total chlorophyll	150	High	1	High	28-homobrassinolide (HBL)	Foliar spray	Post-processing		5	5	1.9612	0.227855	2.3544	0.249545		0.1827	0.0049
10	412	Mohammed Nasser Alyemeni1, Shamsul Hayat1,11, Leonard Wijaya	2013	ACTA BOTANICA BRASILICA	Brassica juncea (L.) Czern	Dicotyledons	Cruciferae	Herbaceous	Pn	150	High	0.0001	Low	28-homobrassinolide (HBL)	Foliar spray	Post-processing		5	5	17.59	0.981634	19.544	0.874303		0.1053	0.001
10	413	Mohammed Nasser Alyemeni1, Shamsul Hayat1,12, Leonard Wijaya	2013	ACTA BOTANICA BRASILICA	Brassica juncea (L.) Czern	Dicotyledons	Cruciferae	Herbaceous	Pn	150	High	0.01	Low	28-homobrassinolide (HBL)	Foliar spray	Post-processing		5	5	17.59	0.981634	26.824	1.203		0.422	0.001
10	414	Mohammed Nasser Alyemeni1, Shamsul Hayat1,13, Leonard Wijaya	2013	ACTA BOTANICA BRASILICA	Brassica juncea (L.) Czern	Dicotyledons	Cruciferae	Herbaceous	Pn	150	High	1	High	28-homobrassinolide (HBL)	Foliar spray	Post-processing		5	5	17.59	0.981634	26.531	1.09344		0.411	0.001
10	415	Mohammed Nasser Alyemeni1, Shamsul Hayat1,14, Leonard Wijaya	2013	ACTA BOTANICA BRASILICA	Brassica juncea (L.) Czern	Dicotyledons	Cruciferae	Herbaceous	Total chlorophyll	150	High	0.0001	Low	28-homobrassinolide (HBL)	Foliar spray	Post-processing		5	5	1.9739	0.218687	2.1156	0.240377		0.0693	0.005
10	416	Mohammed Nasser Alyemeni1, Shamsul Hayat1,15, Leonard Wijaya	2013	ACTA BOTANICA BRASILICA	Brassica juncea (L.) Czern	Dicotyledons	Cruciferae	Herbaceous	Total chlorophyll	150	High	0.01	Low	28-homobrassinolide (HBL)	Foliar spray	Post-processing		5	5	1.9739	0.218687	2.4723	0.283981		0.2251	0.0051
10	417	Mohammed Nasser Alyemeni1, Shamsul Hayat1,16, Leonard Wijaya	2013	ACTA BOTANICA BRASILICA	Brassica juncea (L.) Czern	Dicotyledons	Cruciferae	Herbaceous	Total chlorophyll	150	High	1	High	28-homobrassinolide (HBL)	Foliar spray	Post-processing		5	5	1.9739	0.218687	2.3697	0.262291		0.1828	0.0049
10	418	Mohammed Nasser Alyemeni1, Shamsul Hayat1,17, Leonard Wijaya	2013	ACTA BOTANICA BRASILICA	Brassica juncea (L.) Czern	Dicotyledons	Cruciferae	Herbaceous	Pn	150	High	0.0001	Low	28-homobrassinolide (HBL)	Foliar spray	Post-processing		5	5	17.63	0.979398	19.529	0.981634		0.1023	0.0011
10	419	Mohammed Nasser Alyemeni1, Shamsul Hayat1,18, Leonard Wijaya	2013	ACTA BOTANICA BRASILICA	Brassica juncea (L.) Czern	Dicotyledons	Cruciferae	Herbaceous	Pn	150	High	0.01	Low	28-homobrassinolide (HBL)	Foliar spray	Post-processing		5	5	17.63	0.979398	26.737	1.19853		0.4164	0.001
10	420	Mohammed Nasser Alyemeni1, Shamsul Hayat1,19, Leonard Wijaya	2013	ACTA BOTANICA BRASILICA	Brassica juncea (L.) Czern	Dicotyledons	Cruciferae	Herbaceous	Pn	150	High	1	High	28-homobrassinolide (HBL)	Foliar spray	Post-processing		5	5	17.63	0.979398	26.591	0.872067		0.411	0.0008
10	421	Mohammed Nasser Alyemeni1, Shamsul Hayat1,44, Leonard Wijaya	2013	ACTA BOTANICA BRASILICA	Brassica juncea (L.) Czern	Dicotyledons	Cruciferae	Herbaceous	proline	150	High	0.0001	Low	28-homobrassinolide (HBL)	Foliar spray	Post-processing		5	5	4.5484	0.432679	4.6129	0.577129		0.0141	0.0049
10	422	Mohammed Nasser Alyemeni1, Shamsul Hayat1,45, Leonard Wijaya	2013	ACTA BOTANICA BRASILICA	Brassica juncea (L.) Czern	Dicotyledons	Cruciferae	Herbaceous	proline	150	High	0.01	Low	28-homobrassinolide (HBL)	Foliar spray	Post-processing		5	5	4.5484	0.432679	5.2258	0.504904		0.1388	0.0037
10	423	Mohammed Nasser Alyemeni1, Shamsul Hayat1,46, Leonard Wijaya	2013	ACTA BOTANICA BRASILICA	Brassica juncea (L.) Czern	Dicotyledons	Cruciferae	Herbaceous	proline	150	High	1	High	28-homobrassinolide (HBL)	Foliar spray	Post-processing		5	5	4.5484	0.432679	5.2903	0.432903		0.1511	0.0031
10	424	Mohammed Nasser Alyemeni1, Shamsul Hayat1,50, Leonard Wijaya	2013	ACTA BOTANICA BRASILICA	Brassica juncea (L.) Czern	Dicotyledons	Cruciferae	Herbaceous	proline	150	High	0.0001	Low	28-homobrassinolide (HBL)	Foliar spray	Post-processing		5	5	4.5425	0.43089	4.6388	0.43089		0.021	0.0035
10	425	Mohammed Nasser Alyemeni1, Shamsul Hayat1,51, Leonard Wijaya	2013	ACTA BOTANICA BRASILICA	Brassica juncea (L.) Czern	Dicotyledons	Cruciferae	Herbaceous	proline	150	High	0.01	Low	28-homobrassinolide (HBL)	Foliar spray	Post-processing		5	5	4.5425	0.43089	5.2167	0.574222		0.1384	0.0042
10	426	Mohammed Nasser Alyemeni1, Shamsul Hayat1,52, Leonard Wijaya	2013	ACTA BOTANICA BRASILICA	Brassica juncea (L.) Czern	Dicotyledons	Cruciferae	Herbaceous	proline	150	High	1	High	28-homobrassinolide (HBL)	Foliar spray	Post-processing		5	5	4.5425	0.43089	5.2167	0.574222		0.1384	0.0042
10	427	Mohammed Nasser Alyemeni1, Shamsul Hayat1,56, Leonard Wijaya	2013	ACTA BOTANICA BRASILICA	Brassica juncea (L.) Czern	Dicotyledons	Cruciferae	Herbaceous	proline	150	High	0.0001	Low	28-homobrassinolide (HBL)	Foliar spray	Post-processing		5	5	5.0134	0.479585	5.20107	0.569504		0.0367	0.0042
10	428	Mohammed Nasser Alyemeni1, Shamsul Hayat1,57, Leonard Wijaya	2013	ACTA BOTANICA BRASILICA	Brassica juncea (L.) Czern	Dicotyledons	Cruciferae	Herbaceous	proline	150	High	0.01	Low	28-homobrassinolide (HBL)	Foliar spray	Post-processing		5	5	5.0134	0.479585	5.71046	0.629475		0.1302	0.0043
10	429	Mohammed Nasser Alyemeni1, Shamsul Hayat1,58, Leonard Wijaya	2013	ACTA BOTANICA BRASILICA	Brassica juncea (L.) Czern	Dicotyledons	Cruciferae	Herbaceous	proline	150	High	1	High	28-homobrassinolide (HBL)	Foliar spray	Post-processing		5	5	5.0134	0.479585	5.79088	0.599467		0.1442	0.004
11	430	Amraee, Leila Rahmani	2020	FUNCTIONAL PLANT BIOLOGY	Linum usitatissimum L.	Dicotyledons	Flax family	Herbaceous	Chlorophyll a	150	High	10000	High	24-epibrassinosteroid (24-epiBL)	soak seeds	Pre-processing	8h	5	5	0.33412	0.747115	0.38118	0.852344		0.1318	2
11	431	Amraee, Leila Rahmani	2020	FUNCTIONAL PLANT BIOLOGY	Linum usitatissimum L.	Dicotyledons	Flax family	Herbaceous	Chlorophyll a	150	High	10000	High	24-epibrassinosteroid (24-epiBL)	soak seeds	Pre-processing	8h	5	5	0.46118	1.03123	0.60706	1.35743		0.2748	2
11	432	Amraee, Leila Rahmani	2020	FUNCTIONAL PLANT BIOLOGY	Linum usitatissimum L.	Dicotyledons	Flax family	Herbaceous	Chlorophyll b	150	High	10000	High	24-epibrassinosteroid (24-epiBL)	soak seeds	Pre-processing	8h	5	5	0.37895	0.847358	0.45614	1.01996		0.1854	2
11	433	Amraee, Leila Rahmani	2020	FUNCTIONAL PLANT BIOLOGY	Linum usitatissimum L.	Dicotyledons	Flax family	Herbaceous	Chlorophyll b	150	High	10000	High	24-epibrassinosteroid (24-epiBL)	soak seeds	Pre-processing	8h	5	5	0.55439	1.23965	0.33684	0.753197		-0.4983	2
11	434	Amraee, Leila Rahmani	2020	FUNCTIONAL PLANT BIOLOGY	Linum usitatissimum L.	Dicotyledons	Flax family	Herbaceous	POD	150	High	10000	High	24-epibrassinosteroid (24-epiBL)	soak seeds	Pre-processing	8h	5	5	12.324	3.54864	14.245	0.655168		0.1449	0.017
11	435	Amraee, Leila Rahmani	2020	FUNCTIONAL PLANT BIOLOGY	Linum usitatissimum L.	Dicotyledons	Flax family	Herbaceous	POD	150	High	10000	High	24-epibrassinosteroid (24-epiBL)	soak seeds	Pre-processing	8h	5	5	10.11	2.61396	11.112	1.96327		0.0945	0.0196
11	436	Amraee, Leila Rahmani	2020	FUNCTIONAL PLANT BIOLOGY	Linum usitatissimum L.	Dicotyledons	Flax family	Herbaceous	SOD	150	High	10000	High	24-epibrassinosteroid (24-epiBL)	soak seeds	Pre-processing	8h	5	5	18.3812	2.61575	25.316	0.934676		0.3201	0.0043
11	437	Amraee, Leila Rahmani	2020	FUNCTIONAL PLANT BIOLOGY	Linum usitatissimum L.	Dicotyledons	Flax family	Herbaceous	SOD	150	High	10000	High	24-epibrassinosteroid (24-epiBL)	soak seeds	Pre-processing	8h	5	5	15.8746	2.98918	26.57	3.5464		0.5151	0.0107
11	438	Amraee, Leila Rahmani	2020	FUNCTIONAL PLANT BIOLOGY	Linum usitatissimum L.	Dicotyledons	Flax family	Herbaceous	CAT	150	High	10000	High	24-epibrassinosteroid (24-epiBL)	soak seeds	Pre-processing	8h	5	5	6.5395	3.31452	10.899	1.07331		0.5108	0.0533
11	439	Amraee, Leila Rahmani	2020	FUNCTIONAL PLANT BIOLOGY	Linum usitatissimum L.	Dicotyledons	Flax family	Herbaceous	CAT	150	High	10000	High	24-epibrassinosteroid (24-epiBL)	soak seeds	Pre-processing	8h	5	5	5.2316	1.55988	10.594	7.21356		0.7056	0.1105
11	440	Amraee, Leila Rahmani	2020	FUNCTIONAL PLANT BIOLOGY	Linum usitatissimum L.	Dicotyledons	Flax family	Herbaceous	Soluble protein content	150	High	10000	High	24-epibrassinosteroid (24-epiBL)	soak seeds	Pre-processing	8h	5	5	10.837	1.3394	8.8904	0.418368		-0.198	0.0035
11	441	Amraee, Leila Rahmani	2020	FUNCTIONAL PLANT BIOLOGY	Linum usitatissimum L.	Dicotyledons	Flax family	Herbaceous	Soluble protein content	150	High	10000	High	24-epibrassinosteroid (24-epiBL)	soak seeds	Pre-processing	8h	5	5	11.997	2.01023	8.2914	1.21374		-0.3694	0.0099
11	442	Amraee, Leila Rahmani	2020	FUNCTIONAL PLANT BIOLOGY	Linum usitatissimum L.	Dicotyledons	Flax family	Herbaceous	Na+	150	High	10000	High	24-epibrassinosteroid (24-epiBL)	soak seeds	Pre-processing	8h	5	5	113.96	3.37646	44.906	2.53123		-0.9313	0.0008
11	443	Amraee, Leila Rahmani	2020	FUNCTIONAL PLANT BIOLOGY	Linum usitatissimum L.	Dicotyledons	Flax family	Herbaceous	Na+	150	High	10000	High	24-epibrassinosteroid (24-epiBL)	soak seeds	Pre-processing	8h	5	5	72.453	6.75069	55.094	5.90769		-0.2739	0.004
11	444	Amraee, Leila Rahmani	2020	FUNCTIONAL PLANT BIOLOGY	Linum usitatissimum L.	Dicotyledons	Flax family	Herbaceous	K+	150	High	10000	High	24-epibrassinosteroid (24-epiBL)	soak seeds	Pre-processing	8h	5	5	14.244	1.94985	54.07	5.84955		1.3339	0.0061
11	445	Amraee, Leila Rahmani	2020	FUNCTIONAL PLANT BIOLOGY	Linum usitatissimum L.	Dicotyledons	Flax family	Herbaceous	K+	150	High	10000	High	24-epibrassinosteroid (24-epiBL)	soak seeds	Pre-processing	8h	5	5	37.209	5.20109	69.767	9.1008		0.6286	0.0073
11	446	Amraee, Leila Rahmani	2020	FUNCTIONAL PLANT BIOLOGY	Linum usitatissimum L.	Dicotyledons	Flax family	Herbaceous	H2O2	150	High	10000	High	24-epibrassinosteroid (24-epiBL)	soak seeds	Pre-processing	8h	5	5	4.4573	0.468233	3.7244	0.635267		-0.1796	0.008
11	447	Amraee, Leila Rahmani	2020	FUNCTIONAL PLANT BIOLOGY	Linum usitatissimum L.	Dicotyledons	Flax family	Herbaceous	H2O2	150	High	10000	High	24-epibrassinosteroid (24-epiBL)	soak seeds	Pre-processing	8h	5	5	5.938	0.200799	3.5748	0.200575		-0.5075	0.0009
11	448	Amraee, Leila Rahmani	2020	FUNCTIONAL PLANT BIOLOGY	Linum usitatissimum L.	Dicotyledons	Flax family	Herbaceous	MDA	150	High	10000	High	24-epibrassinosteroid (24-epiBL)	soak seeds	Pre-processing	8h	5	5	7.1111	1.0353	4.5926	0.289794		-0.4372	0.005
11	449	Amraee, Leila Rahmani	2020	FUNCTIONAL PLANT BIOLOGY	Linum usitatissimum L.	Dicotyledons	Flax family	Herbaceous	MDA	150	High	10000	High	24-epibrassinosteroid (24-epiBL)	soak seeds	Pre-processing	8h	5	5	6.0556	0.206836	5.2593	0.662547		-0.141	0.0034
12	450	Nitika Arora, Renu Bhardwaj*	2008	Brazilian Journal of Plant Physiology	Zea mays L.	Monocotyledon	Graminae	Herbaceous	MDA	25	Low	0.01	Low	28-Homobrassinolide	soak seeds	Pre-processing	12h	3	3	6.54	0.225167	5.91	0.277128		-0.1013	0.0011
12	451	Nitika Arora, Renu Bhardwaj*	2008	Brazilian Journal of Plant Physiology	Zea mays L.	Monocotyledon	Graminae	Herbaceous	MDA	25	Low	1	High	28-Homobrassinolide	soak seeds	Pre-processing	12h	3	3	6.54	0.225167	5.23	0.381051		-0.2235	0.0022
12	452	Nitika Arora, Renu Bhardwaj*	2008	Brazilian Journal of Plant Physiology	Zea mays L.	Monocotyledon	Graminae	Herbaceous	MDA	25	Low	100	High	28-Homobrassinolide	soak seeds	Pre-processing	12h	3	3	6.54	0.225167	6.33	0.727461		-0.0326	0.0048
12	453	Nitika Arora, Renu Bhardwaj*	2008	Brazilian Journal of Plant Physiology	Zea mays L.	Monocotyledon	Graminae	Herbaceous	SOD	25	Low	0.01	Low	28-Homobrassinolide	soak seeds	Pre-processing	12h	3	3	11.01	0.450333	17.47	2.1131		0.4617	0.0054
12	454	Nitika Arora, Renu Bhardwaj*	2008	Brazilian Journal of Plant Physiology	Zea mays L.	Monocotyledon	Graminae	Herbaceous	SOD	25	Low	1	High	28-Homobrassinolide	soak seeds	Pre-processing	12h	3	3	11.01	0.450333	11.73	1.22976		0.0633	0.0042
12	455	Nitika Arora, Renu Bhardwaj*	2008	Brazilian Journal of Plant Physiology	Zea mays L.	Monocotyledon	Graminae	Herbaceous	SOD	25	Low	100	High	28-Homobrassinolide	soak seeds	Pre-processing	12h	3	3	11.01	0.450333	16.47	1.97454		0.4027	0.0053
12	456	Nitika Arora, Renu Bhardwaj*	2008	Brazilian Journal of Plant Physiology	Zea mays L.	Monocotyledon	Graminae	Herbaceous	POD	25	Low	0.01	Low	28-Homobrassinolide	soak seeds	Pre-processing	12h	3	3	8.96	1.00459	13.99	0.450333		0.4456	0.0045
12	457	Nitika Arora, Renu Bhardwaj*	2008	Brazilian Journal of Plant Physiology	Zea mays L.	Monocotyledon	Graminae	Herbaceous	POD	25	Low	1	High	28-Homobrassinolide	soak seeds	Pre-processing	12h	3	3	8.96	1.00459	8.99	1.28172		0.0033	0.011
12	458	Nitika Arora, Renu Bhardwaj*	2008	Brazilian Journal of Plant Physiology	Zea mays L.	Monocotyledon	Graminae	Herbaceous	POD	25	Low	100	High	28-Homobrassinolide	soak seeds	Pre-processing	12h	3	3	8.96	1.00459	13.6	2.85788		0.4173	0.0189
12	459	Nitika Arora, Renu Bhardwaj*	2008	Brazilian Journal of Plant Physiology	Zea mays L.	Monocotyledon	Graminae	Herbaceous	CAT	25	Low	0.01	Low	28-Homobrassinolide	soak seeds	Pre-processing	12h	3	3	5.24	0.571577	9.17	1.47224		0.5596	0.0126
12	460	Nitika Arora, Renu Bhardwaj*	2008	Brazilian Journal of Plant Physiology	Zea mays L.	Monocotyledon	Graminae	Herbaceous	CAT	25	Low	1	High	28-Homobrassinolide	soak seeds	Pre-processing	12h	3	3	5.24	0.571577	6.25	1.47224		0.1763	0.0225
12	461	Nitika Arora, Renu Bhardwaj*	2008	Brazilian Journal of Plant Physiology	Zea mays L.	Monocotyledon	Graminae	Herbaceous	CAT	25	Low	100	High	28-Homobrassinolide	soak seeds	Pre-processing	12h	3	3	5.24	0.571577	8.05	0.0519615		0.4294	0.004
12	462	Nitika Arora, Renu Bhardwaj*	2008	Brazilian Journal of Plant Physiology	Zea mays L.	Monocotyledon	Graminae	Herbaceous	APX	25	Low	0.01	Low	28-Homobrassinolide	soak seeds	Pre-processing	12h	3	3	7.85	0.606218	10.41	0.69282		0.2823	0.0035
12	463	Nitika Arora, Renu Bhardwaj*	2008	Brazilian Journal of Plant Physiology	Zea mays L.	Monocotyledon	Graminae	Herbaceous	APX	25	Low	1	High	28-Homobrassinolide	soak seeds	Pre-processing	12h	3	3	7.85	0.606218	7.93	1.24708		0.0101	0.0102
12	464	Nitika Arora, Renu Bhardwaj*	2008	Brazilian Journal of Plant Physiology	Zea mays L.	Monocotyledon	Graminae	Herbaceous	APX	25	Low	100	High	28-Homobrassinolide	soak seeds	Pre-processing	12h	3	3	7.85	0.606218	12.1	0.744782		0.4327	0.0033
12	465	Nitika Arora, Renu Bhardwaj*	2008	Brazilian Journal of Plant Physiology	Zea mays L.	Monocotyledon	Graminae	Herbaceous	GR	25	Low	0.01	Low	28-Homobrassinolide	soak seeds	Pre-processing	12h	3	3	1.99	0.103923	2.18	0.0866025		0.0912	0.0014
12	466	Nitika Arora, Renu Bhardwaj*	2008	Brazilian Journal of Plant Physiology	Zea mays L.	Monocotyledon	Graminae	Herbaceous	GR	25	Low	1	High	28-Homobrassinolide	soak seeds	Pre-processing	12h	3	3	1.99	0.103923	2.31	0.173205		0.1491	0.0028
12	467	Nitika Arora, Renu Bhardwaj*	2008	Brazilian Journal of Plant Physiology	Zea mays L.	Monocotyledon	Graminae	Herbaceous	GR	25	Low	100	High	28-Homobrassinolide	soak seeds	Pre-processing	12h	3	3	1.99	0.103923	2.03	0.121244		0.0199	0.0021
12	468	Nitika Arora, Renu Bhardwaj*	2008	Brazilian Journal of Plant Physiology	Zea mays L.	Monocotyledon	Graminae	Herbaceous	MDA	50	Low	0.01	Low	28-Homobrassinolide	soak seeds	Pre-processing	12h	3	3	6.74	0.277128	5.44	0.848705		-0.2143	0.0087
12	469	Nitika Arora, Renu Bhardwaj*	2008	Brazilian Journal of Plant Physiology	Zea mays L.	Monocotyledon	Graminae	Herbaceous	MDA	50	Low	1	High	28-Homobrassinolide	soak seeds	Pre-processing	12h	3	3	6.74	0.277128	4.66	0.519615		-0.369	0.0047
12	470	Nitika Arora, Renu Bhardwaj*	2008	Brazilian Journal of Plant Physiology	Zea mays L.	Monocotyledon	Graminae	Herbaceous	MDA	50	Low	100	High	28-Homobrassinolide	soak seeds	Pre-processing	12h	3	3	6.74	0.277128	6.38	0.640859		-0.0549	0.0039
12	471	Nitika Arora, Renu Bhardwaj*	2008	Brazilian Journal of Plant Physiology	Zea mays L.	Monocotyledon	Graminae	Herbaceous	SOD	50	Low	0.01	Low	28-Homobrassinolide	soak seeds	Pre-processing	12h	3	3	12.03	2.56344	14.76	0.433013		0.2045	0.0154
12	472	Nitika Arora, Renu Bhardwaj*	2008	Brazilian Journal of Plant Physiology	Zea mays L.	Monocotyledon	Graminae	Herbaceous	SOD	50	Low	1	High	28-Homobrassinolide	soak seeds	Pre-processing	12h	3	3	12.03	2.56344	12.24	0.381051		0.0173	0.0155
12	473	Nitika Arora, Renu Bhardwaj*	2008	Brazilian Journal of Plant Physiology	Zea mays L.	Monocotyledon	Graminae	Herbaceous	SOD	50	Low	100	High	28-Homobrassinolide	soak seeds	Pre-processing	12h	3	3	12.03	2.56344	16.19	1.90526		0.297	0.0198
12	474	Nitika Arora, Renu Bhardwaj*	2008	Brazilian Journal of Plant Physiology	Zea mays L.	Monocotyledon	Graminae	Herbaceous	POD	50	Low	0.01	Low	28-Homobrassinolide	soak seeds	Pre-processing	12h	3	3	11.96	2.47683	10.77	0.848705		-0.1048	0.0164
12	475	Nitika Arora, Renu Bhardwaj*	2008	Brazilian Journal of Plant Physiology	Zea mays L.	Monocotyledon	Graminae	Herbaceous	POD	50	Low	1	High	28-Homobrassinolide	soak seeds	Pre-processing	12h	3	3	11.96	2.47683	13.28	0.848705		0.1047	0.0157
12	476	Nitika Arora, Renu Bhardwaj*	2008	Brazilian Journal of Plant Physiology	Zea mays L.	Monocotyledon	Graminae	Herbaceous	POD	50	Low	100	High	28-Homobrassinolide	soak seeds	Pre-processing	12h	3	3	11.96	2.47683	11.95	0.398372		-0.0008	0.0147
12	477	Nitika Arora, Renu Bhardwaj*	2008	Brazilian Journal of Plant Physiology	Zea mays L.	Monocotyledon	Graminae	Herbaceous	CAT	50	Low	0.01	Low	28-Homobrassinolide	soak seeds	Pre-processing	12h	3	3	8.82	1.10851	11.3	0.987269		0.2478	0.0078
12	478	Nitika Arora, Renu Bhardwaj*	2008	Brazilian Journal of Plant Physiology	Zea mays L.	Monocotyledon	Graminae	Herbaceous	CAT	50	Low	1	High	28-Homobrassinolide	soak seeds	Pre-processing	12h	3	3	8.82	1.10851	10.66	0.467654		0.1895	0.0059
12	479	Nitika Arora, Renu Bhardwaj*	2008	Brazilian Journal of Plant Physiology	Zea mays L.	Monocotyledon	Graminae	Herbaceous	CAT	50	Low	100	High	28-Homobrassinolide	soak seeds	Pre-processing	12h	3	3	8.82	1.10851	9.39	0.987269		0.0626	0.009
12	480	Nitika Arora, Renu Bhardwaj*	2008	Brazilian Journal of Plant Physiology	Zea mays L.	Monocotyledon	Graminae	Herbaceous	APX	50	Low	0.01	Low	28-Homobrassinolide	soak seeds	Pre-processing	12h	3	3	9.82	0.658179	13.95	1.99186		0.3511	0.0083
12	481	Nitika Arora, Renu Bhardwaj*	2008	Brazilian Journal of Plant Physiology	Zea mays L.	Monocotyledon	Graminae	Herbaceous	APX	50	Low	1	High	28-Homobrassinolide	soak seeds	Pre-processing	12h	3	3	9.82	0.658179	10.04	0.900666		0.0222	0.0042
12	482	Nitika Arora, Renu Bhardwaj*	2008	Brazilian Journal of Plant Physiology	Zea mays L.	Monocotyledon	Graminae	Herbaceous	APX	50	Low	100	High	28-Homobrassinolide	soak seeds	Pre-processing	12h	3	3	9.82	0.658179	10.57	0.883346		0.0736	0.0038
12	483	Nitika Arora, Renu Bhardwaj*	2008	Brazilian Journal of Plant Physiology	Zea mays L.	Monocotyledon	Graminae	Herbaceous	GR	50	Low	0.01	Low	28-Homobrassinolide	soak seeds	Pre-processing	12h	3	3	2.17	0.225167	2.46	0.225167		0.1254	0.0064
12	484	Nitika Arora, Renu Bhardwaj*	2008	Brazilian Journal of Plant Physiology	Zea mays L.	Monocotyledon	Graminae	Herbaceous	GR	50	Low	1	High	28-Homobrassinolide	soak seeds	Pre-processing	12h	3	3	2.17	0.225167	2.91	0.866025		0.2934	0.0331
12	485	Nitika Arora, Renu Bhardwaj*	2008	Brazilian Journal of Plant Physiology	Zea mays L.	Monocotyledon	Graminae	Herbaceous	GR	50	Low	100	High	28-Homobrassinolide	soak seeds	Pre-processing	12h	3	3	2.17	0.225167	3.71	0.467654		0.5363	0.0089
12	486	Nitika Arora, Renu Bhardwaj*	2008	Brazilian Journal of Plant Physiology	Zea mays L.	Monocotyledon	Graminae	Herbaceous	MDA	75	Low	0.01	Low	28-Homobrassinolide	soak seeds	Pre-processing	12h	3	3	8.08	1.00459	6.98	0.571577		-0.1463	0.0074
12	487	Nitika Arora, Renu Bhardwaj*	2008	Brazilian Journal of Plant Physiology	Zea mays L.	Monocotyledon	Graminae	Herbaceous	MDA	75	Low	1	High	28-Homobrassinolide	soak seeds	Pre-processing	12h	3	3	8.08	1.00459	7.49	0.554256		-0.0758	0.007
12	488	Nitika Arora, Renu Bhardwaj*	2008	Brazilian Journal of Plant Physiology	Zea mays L.	Monocotyledon	Graminae	Herbaceous	MDA	75	Low	100	High	28-Homobrassinolide	soak seeds	Pre-processing	12h	3	3	8.08	1.00459	6.4	0.484974		-0.2331	0.0071
12	489	Nitika Arora, Renu Bhardwaj*	2008	Brazilian Journal of Plant Physiology	Zea mays L.	Monocotyledon	Graminae	Herbaceous	SOD	75	Low	0.01	Low	28-Homobrassinolide	soak seeds	Pre-processing	12h	3	3	13.37	1.45492	13.82	0.987269		0.0331	0.0056
12	490	Nitika Arora, Renu Bhardwaj*	2008	Brazilian Journal of Plant Physiology	Zea mays L.	Monocotyledon	Graminae	Herbaceous	SOD	75	Low	1	High	28-Homobrassinolide	soak seeds	Pre-processing	12h	3	3	13.37	1.45492	14.73	1.07387		0.0969	0.0057
12	491	Nitika Arora, Renu Bhardwaj*	2008	Brazilian Journal of Plant Physiology	Zea mays L.	Monocotyledon	Graminae	Herbaceous	SOD	75	Low	100	High	28-Homobrassinolide	soak seeds	Pre-processing	12h	3	3	13.37	1.45492	13.45	2.45951		0.006	0.0151
12	492	Nitika Arora, Renu Bhardwaj*	2008	Brazilian Journal of Plant Physiology	Zea mays L.	Monocotyledon	Graminae	Herbaceous	POD	75	Low	0.01	Low	28-Homobrassinolide	soak seeds	Pre-processing	12h	3	3	12.27	0.606218	13.44	0.969948		0.0911	0.0025
12	493	Nitika Arora, Renu Bhardwaj*	2008	Brazilian Journal of Plant Physiology	Zea mays L.	Monocotyledon	Graminae	Herbaceous	POD	75	Low	1	High	28-Homobrassinolide	soak seeds	Pre-processing	12h	3	3	12.27	0.606218	12.49	0.727461		0.0178	0.0019
12	494	Nitika Arora, Renu Bhardwaj*	2008	Brazilian Journal of Plant Physiology	Zea mays L.	Monocotyledon	Graminae	Herbaceous	POD	75	Low	100	High	28-Homobrassinolide	soak seeds	Pre-processing	12h	3	3	12.27	0.606218	12.35	3.13501		0.0065	0.0223
12	495	Nitika Arora, Renu Bhardwaj*	2008	Brazilian Journal of Plant Physiology	Zea mays L.	Monocotyledon	Graminae	Herbaceous	CAT	75	Low	0.01	Low	28-Homobrassinolide	soak seeds	Pre-processing	12h	3	3	9.13	0.935307	11	1.87061		0.1863	0.0131
12	496	Nitika Arora, Renu Bhardwaj*	2008	Brazilian Journal of Plant Physiology	Zea mays L.	Monocotyledon	Graminae	Herbaceous	CAT	75	Low	1	High	28-Homobrassinolide	soak seeds	Pre-processing	12h	3	3	9.13	0.935307	9.31	2.54611		0.0195	0.0284
12	497	Nitika Arora, Renu Bhardwaj*	2008	Brazilian Journal of Plant Physiology	Zea mays L.	Monocotyledon	Graminae	Herbaceous	CAT	75	Low	100	High	28-Homobrassinolide	soak seeds	Pre-processing	12h	3	3	9.13	0.935307	9.15	0.848705		0.0022	0.0064
12	498	Nitika Arora, Renu Bhardwaj*	2008	Brazilian Journal of Plant Physiology	Zea mays L.	Monocotyledon	Graminae	Herbaceous	APX	75	Low	0.01	Low	28-Homobrassinolide	soak seeds	Pre-processing	12h	3	3	10.24	0.727461	10.87	0.831384		0.0597	0.0036
12	499	Nitika Arora, Renu Bhardwaj*	2008	Brazilian Journal of Plant Physiology	Zea mays L.	Monocotyledon	Graminae	Herbaceous	APX	75	Low	1	High	28-Homobrassinolide	soak seeds	Pre-processing	12h	3	3	10.24	0.727461	10.86	1.16047		0.0588	0.0055
12	500	Nitika Arora, Renu Bhardwaj*	2008	Brazilian Journal of Plant Physiology	Zea mays L.	Monocotyledon	Graminae	Herbaceous	APX	75	Low	100	High	28-Homobrassinolide	soak seeds	Pre-processing	12h	3	3	10.24	0.727461	11.49	0.900666		0.1152	0.0037
12	501	Nitika Arora, Renu Bhardwaj*	2008	Brazilian Journal of Plant Physiology	Zea mays L.	Monocotyledon	Graminae	Herbaceous	GR	75	Low	0.01	Low	28-Homobrassinolide	soak seeds	Pre-processing	12h	3	3	3.48	0.866025	3.65	0.225167		0.0477	0.0219
12	502	Nitika Arora, Renu Bhardwaj*	2008	Brazilian Journal of Plant Physiology	Zea mays L.	Monocotyledon	Graminae	Herbaceous	GR	75	Low	1	High	28-Homobrassinolide	soak seeds	Pre-processing	12h	3	3	3.48	0.866025	3.52	0.571577		0.0114	0.0294
12	503	Nitika Arora, Renu Bhardwaj*	2008	Brazilian Journal of Plant Physiology	Zea mays L.	Monocotyledon	Graminae	Herbaceous	GR	75	Low	100	High	28-Homobrassinolide	soak seeds	Pre-processing	12h	3	3	3.48	0.866025	3.57	0.640859		0.0255	0.0314
13	504	Nazila Azhar	2017	PLANT AND CELL PHYSIOLOGY	Hordeum vulgare L.	Monocotyledon	Graminae	Herbaceous	root length	150	High	0.208	moderate	24-Epibrassinolide (EBL)	soak seeds	Meanwhile	3d	3	3	1.1926	0.1313	1.3567	0.0547		0.1289	0.0046
13	505	Nazila Azhar	2017	PLANT AND CELL PHYSIOLOGY	Hordeum vulgare L.	Monocotyledon	Graminae	Herbaceous	root length	150	High	0.52	moderate	24-Epibrassinolide (EBL)	soak seeds	Meanwhile	3d	3	3	1.1926	0.1313	1.4114	0.2188		0.1684	0.0121
13	506	Nazila Azhar	2017	PLANT AND CELL PHYSIOLOGY	Hordeum vulgare L.	Monocotyledon	Graminae	Herbaceous	root length	150	High	1.04	High	24-Epibrassinolide (EBL)	soak seeds	Meanwhile	3d	3	3	1.1926	0.1313	1.674	0.0875		0.3391	0.005
13	507	Nazila Azhar	2017	PLANT AND CELL PHYSIOLOGY	Hordeum vulgare L.	Monocotyledon	Graminae	Herbaceous	Germination rate	150	High	0.208	moderate	24-Epibrassinolide (EBL)	soak seeds	Meanwhile	3d	3	3	85.472	1.453	84.746	1.937		-0.0085	0.0003
13	508	Nazila Azhar	2017	PLANT AND CELL PHYSIOLOGY	Hordeum vulgare L.	Monocotyledon	Graminae	Herbaceous	Germination rate	150	High	0.52	moderate	24-Epibrassinolide (EBL)	soak seeds	Meanwhile	3d	3	3	85.472	1.453	84.746	1.695		-0.0085	0.0002
13	509	Nazila Azhar	2017	PLANT AND CELL PHYSIOLOGY	Hordeum vulgare L.	Monocotyledon	Graminae	Herbaceous	Germination rate	150	High	1.04	High	24-Epibrassinolide (EBL)	soak seeds	Meanwhile	3d	3	3	85.472	1.453	77.724	1.695		-0.095	0.0003
13	510	Nazila Azhar	2017	PLANT AND CELL PHYSIOLOGY	Hordeum vulgare L.	Monocotyledon	Graminae	Herbaceous	root length	300	High	0.208	moderate	24-Epibrassinolide (EBL)	soak seeds	Meanwhile	3d	3	3	0.48565	0.13245	0.43046	0.06623		-0.1206	0.0327
13	511	Nazila Azhar	2017	PLANT AND CELL PHYSIOLOGY	Hordeum vulgare L.	Monocotyledon	Graminae	Herbaceous	root length	300	High	0.52	moderate	24-Epibrassinolide (EBL)	soak seeds	Meanwhile	3d	3	3	0.48565	0.13245	0.37528	0.05518		-0.2578	0.032
13	512	Nazila Azhar	2017	PLANT AND CELL PHYSIOLOGY	Hordeum vulgare L.	Monocotyledon	Graminae	Herbaceous	root length	300	High	1.04	High	24-Epibrassinolide (EBL)	soak seeds	Meanwhile	3d	3	3	0.48565	0.13245	0.32009	0.07726		-0.4169	0.0442
13	513	Nazila Azhar	2017	PLANT AND CELL PHYSIOLOGY	Hordeum vulgare L.	Monocotyledon	Graminae	Herbaceous	Germination rate	300	High	0.208	moderate	24-Epibrassinolide (EBL)	soak seeds	Meanwhile	3d	3	3	4.0964	1.6867	11.325	1.205		1.0169	0.0603
13	514	Nazila Azhar	2017	PLANT AND CELL PHYSIOLOGY	Hordeum vulgare L.	Monocotyledon	Graminae	Herbaceous	Germination rate	300	High	0.52	moderate	24-Epibrassinolide (EBL)	soak seeds	Meanwhile	3d	3	3	4.0964	1.6867	4.3373	1.9278		0.0571	0.1224
13	515	Nazila Azhar	2017	PLANT AND CELL PHYSIOLOGY	Hordeum vulgare L.	Monocotyledon	Graminae	Herbaceous	Germination rate	300	High	1.04	High	24-Epibrassinolide (EBL)	soak seeds	Meanwhile	3d	3	3	4.0964	1.6867	14.458	1.928		1.2611	0.0624
13	516	Nazila Azhar	2017	PLANT AND CELL PHYSIOLOGY	Hordeum vulgare L.	Monocotyledon	Graminae	Herbaceous	Plant height	150	High	0.52	moderate	24-Epibrassinolide (EBL)	soak seeds	Meanwhile	3d	3	3	12.192	0.056	12.919	0.224		0.0579	0.0001
13	517	Nazila Azhar	2017	PLANT AND CELL PHYSIOLOGY	Hordeum vulgare L.	Monocotyledon	Graminae	Herbaceous	root length	150	High	0.52	moderate	24-Epibrassinolide (EBL)	soak seeds	Meanwhile	3d	3	3	13.255	0.112	15.38	0.336		0.1487	0.0002
13	518	Nazila Azhar	2017	PLANT AND CELL PHYSIOLOGY	Hordeum vulgare L.	Monocotyledon	Graminae	Herbaceous	shoot DW	150	High	0.52	moderate	24-Epibrassinolide (EBL)	soak seeds	Meanwhile	3d	3	3	0.026	0.000778	0.027111	0.000556		0.0418	0.0004
13	519	Nazila Azhar	2017	PLANT AND CELL PHYSIOLOGY	Hordeum vulgare L.	Monocotyledon	Graminae	Herbaceous	root DW	150	High	0.52	moderate	24-Epibrassinolide (EBL)	soak seeds	Meanwhile	3d	3	3	0.012667	0.001111	0.014556	0.001111		0.139	0.0045
13	520	Nazila Azhar	2017	PLANT AND CELL PHYSIOLOGY	Hordeum vulgare L.	Monocotyledon	Graminae	Herbaceous	Shoot FW	150	High	0.52	moderate	24-Epibrassinolide (EBL)	soak seeds	Meanwhile	3d	3	3	0.16861	0.00897	0.22152	0.00449		0.2729	0.0011
13	521	Nazila Azhar	2017	PLANT AND CELL PHYSIOLOGY	Hordeum vulgare L.	Monocotyledon	Graminae	Herbaceous	Shoot FW	150	High	0.52	moderate	24-Epibrassinolide (EBL)	soak seeds	Meanwhile	3d	3	3	0.17309	0.02153	0.1991	0.00897		0.14	0.0058
13	522	Nazila Azhar	2017	PLANT AND CELL PHYSIOLOGY	Hordeum vulgare L.	Monocotyledon	Graminae	Herbaceous	RWC	150	High	0.52	moderate	24-Epibrassinolide (EBL)	soak seeds	Meanwhile	3d	3	3	72.167	3.695	82.759	2.463		0.1369	0.0012
13	523	Nazila Azhar	2017	PLANT AND CELL PHYSIOLOGY	Hordeum vulgare L.	Monocotyledon	Graminae	Herbaceous	shoot-Na+	150	High	0.52	moderate	24-Epibrassinolide (EBL)	soak seeds	Meanwhile	3d	3	3	5.806	0.3211	3.0769	0.2676		-0.635	0.0035
13	524	Nazila Azhar	2017	PLANT AND CELL PHYSIOLOGY	Hordeum vulgare L.	Monocotyledon	Graminae	Herbaceous	shoot-K+	150	High	0.52	moderate	24-Epibrassinolide (EBL)	soak seeds	Meanwhile	3d	3	3	1.96	0.18	2.48	0.12		0.2353	0.0036
13	525	Nazila Azhar	2017	PLANT AND CELL PHYSIOLOGY	Hordeum vulgare L.	Monocotyledon	Graminae	Herbaceous	root-Na+	150	High	0.52	moderate	24-Epibrassinolide (EBL)	soak seeds	Meanwhile	3d	3	3	2.8283	0.1751	2.2761	0.202		-0.2172	0.0039
13	526	Nazila Azhar	2017	PLANT AND CELL PHYSIOLOGY	Hordeum vulgare L.	Monocotyledon	Graminae	Herbaceous	root-K+	150	High	0.52	moderate	24-Epibrassinolide (EBL)	soak seeds	Meanwhile	3d	3	3	0.22896	0.0404	0.28283	0.05387		0.2113	0.0225
14	527	Chen, YaoXiang, Yuanhang Hu	2022	FRONTIERS IN PLANT SCIENCE	Festuca elata Keng ex E. B. Alexeev	Monocotyledon	Graminae	Herbaceous	Plant height	300	High	1	High	24-epibrassinolide (EBL)	Foliar spray			3	3	14.611	0.067	14.812	0.268		0.0137	0.0001
14	528	Chen, YaoXiang, Yuanhang Hu	2022	FRONTIERS IN PLANT SCIENCE	Festuca elata Keng ex E. B. Alexeev	Monocotyledon	Graminae	Herbaceous	Plant height	300	High	1	High	24-epibrassinolide (EBL)	Foliar spray			3	3	16.019	0.469	17.024	0.402		0.0608	0.0005
14	529	Chen, YaoXiang, Yuanhang Hu	2022	FRONTIERS IN PLANT SCIENCE	Festuca elata Keng ex E. B. Alexeev	Monocotyledon	Graminae	Herbaceous	Total chlorophyll	300	High	1	High	24-epibrassinolide (EBL)	Foliar spray			3	3	0.81714	0.01918	0.87468	0.01915		0.068	0.0003
14	530	Chen, YaoXiang, Yuanhang Hu	2022	FRONTIERS IN PLANT SCIENCE	Festuca elata Keng ex E. B. Alexeev	Monocotyledon	Graminae	Herbaceous	Total chlorophyll	300	High	1	High	24-epibrassinolide (EBL)	Foliar spray			3	3	1.0473	0.023	1.124	0.0192		0.0707	0.0003
14	531	Chen, YaoXiang, Yuanhang Hu	2022	FRONTIERS IN PLANT SCIENCE	Festuca elata Keng ex E. B. Alexeev	Monocotyledon	Graminae	Herbaceous	MDA	300	High	1	High	24-epibrassinolide (EBL)	Foliar spray			3	3	48.421	1.316	47.895	2.105		-0.0109	0.0009
14	532	Chen, YaoXiang, Yuanhang Hu	2022	FRONTIERS IN PLANT SCIENCE	Festuca elata Keng ex E. B. Alexeev	Monocotyledon	Graminae	Herbaceous	MDA	300	High	1	High	24-epibrassinolide (EBL)	Foliar spray			3	3	89.737	1.842	88.421	4.211		-0.0148	0.0009
14	533	Chen, YaoXiang, Yuanhang Hu	2022	FRONTIERS IN PLANT SCIENCE	Festuca elata Keng ex E. B. Alexeev	Monocotyledon	Graminae	Herbaceous	REC	300	High	1	High	24-epibrassinolide (EBL)	Foliar spray			3	3	0.13508	0.0068	0.14188	0.00262		0.0491	0.001
14	534	Chen, YaoXiang, Yuanhang Hu	2022	FRONTIERS IN PLANT SCIENCE	Festuca elata Keng ex E. B. Alexeev	Monocotyledon	Graminae	Herbaceous	REC	300	High	1	High	24-epibrassinolide (EBL)	Foliar spray			3	3	0.1445	0.01362	0.10419	0.00314		-0.3271	0.0033
14	535	Chen, YaoXiang, Yuanhang Hu	2022	FRONTIERS IN PLANT SCIENCE	Festuca elata Keng ex E. B. Alexeev	Monocotyledon	Graminae	Herbaceous	SOD	300	High	1	High	24-epibrassinolide (EBL)	Foliar spray			3	3	17.12	0.8	17.44	1.12		0.0185	0.0021
14	536	Chen, YaoXiang, Yuanhang Hu	2022	FRONTIERS IN PLANT SCIENCE	Festuca elata Keng ex E. B. Alexeev	Monocotyledon	Graminae	Herbaceous	SOD	300	High	1	High	24-epibrassinolide (EBL)	Foliar spray			3	3	35.2	0.8	47.84	1.28		0.3068	0.0004
14	537	Chen, YaoXiang, Yuanhang Hu	2022	FRONTIERS IN PLANT SCIENCE	Festuca elata Keng ex E. B. Alexeev	Monocotyledon	Graminae	Herbaceous	POD	300	High	1	High	24-epibrassinolide (EBL)	Foliar spray			3	3	42.667	1.866	33.867	3.466		-0.231	0.0041
14	538	Chen, YaoXiang, Yuanhang Hu	2022	FRONTIERS IN PLANT SCIENCE	Festuca elata Keng ex E. B. Alexeev	Monocotyledon	Graminae	Herbaceous	POD	300	High	1	High	24-epibrassinolide (EBL)	Foliar spray			3	3	75.467	2.4	77.867	1.866		0.0313	0.0005
14	539	Chen, YaoXiang, Yuanhang Hu	2022	FRONTIERS IN PLANT SCIENCE	Festuca elata Keng ex E. B. Alexeev	Monocotyledon	Graminae	Herbaceous	CAT	300	High	1	High	24-epibrassinolide (EBL)	Foliar spray			3	3	7.04	0.1867	7.04	0.24		0	0.0006
14	540	Chen, YaoXiang, Yuanhang Hu	2022	FRONTIERS IN PLANT SCIENCE	Festuca elata Keng ex E. B. Alexeev	Monocotyledon	Graminae	Herbaceous	CAT	300	High	1	High	24-epibrassinolide (EBL)	Foliar spray			3	3	7.84	0.2667	8.4267	0.2133		0.0722	0.0006
15	541	Chen, Yinglong Ge, Jianfei	2022	AGRONOMY-BASEL	Oryza sativa L.	Monocotyledon	Graminae	Herbaceous	Plant height	51.335	Low	0.5	moderate	24-epibrassnolide (EBR)	Foliar spray	Pre-processing		3	3	47.03	0.728	50.909	1.212		0.0793	0.0003
15	542	Chen, Yinglong Ge, Jianfei	2022	AGRONOMY-BASEL	Oryza sativa L.	Monocotyledon	Graminae	Herbaceous	Plant height	51.335	Low	0.5	moderate	24-epibrassnolide (EBR)	Foliar spray	Pre-processing		3	3	47.03	0.728	59.152	0.727		0.2293	0.0001
15	543	Chen, Yinglong Ge, Jianfei	2022	AGRONOMY-BASEL	Oryza sativa L.	Monocotyledon	Graminae	Herbaceous	Plant height	51.335	Low	0.5	moderate	24-epibrassnolide (EBR)	Foliar spray	Pre-processing		3	3	47.03	0.728	48.97	2.909		0.0404	0.0013
15	544	Chen, Yinglong Ge, Jianfei	2022	AGRONOMY-BASEL	Oryza sativa L.	Monocotyledon	Graminae	Herbaceous	Plant height	51.335	Low	0.5	moderate	24-epibrassnolide (EBR)	Foliar spray	Pre-processing		3	3	47.03	0.728	64	2.182		0.3081	0.0005
15	545	Chen, Yinglong Ge, Jianfei	2022	AGRONOMY-BASEL	Oryza sativa L.	Monocotyledon	Graminae	Herbaceous	Plant height	51.335	Low	0.5	moderate	24-epibrassnolide (EBR)	Foliar spray	Pre-processing		3	3	47.03	0.728	59.879	2.909		0.2415	0.0009
15	546	Chen, Yinglong Ge, Jianfei	2022	AGRONOMY-BASEL	Oryza sativa L.	Monocotyledon	Graminae	Herbaceous	Plant height	51.335	Low	0.5	moderate	24-epibrassnolide (EBR)	Foliar spray	Pre-processing		3	3	47.03	0.728	48.485	3.879		0.0305	0.0022
15	547	Chen, Yinglong Ge, Jianfei	2022	AGRONOMY-BASEL	Oryza sativa L.	Monocotyledon	Graminae	Herbaceous	Plant height	51.335	Low	0.5	moderate	24-epibrassnolide (EBR)	Foliar spray	Pre-processing		3	3	47.03	0.728	62.061	2.666		0.2773	0.0007
15	548	Chen, Yinglong Ge, Jianfei	2022	AGRONOMY-BASEL	Oryza sativa L.	Monocotyledon	Graminae	Herbaceous	POD	51.335	Low	0.5	moderate	24-epibrassnolide (EBR)	Foliar spray	Pre-processing		3	3	2209.1	59	2529.5	67.5		0.1354	0.0005
15	549	Chen, Yinglong Ge, Jianfei	2022	AGRONOMY-BASEL	Oryza sativa L.	Monocotyledon	Graminae	Herbaceous	POD	51.335	Low	0.5	moderate	24-epibrassnolide (EBR)	Foliar spray	Pre-processing		3	3	2209.1	59	3912.3	253		0.5715	0.0016
15	550	Chen, Yinglong Ge, Jianfei	2022	AGRONOMY-BASEL	Oryza sativa L.	Monocotyledon	Graminae	Herbaceous	POD	51.335	Low	0.5	moderate	24-epibrassnolide (EBR)	Foliar spray	Pre-processing		3	3	2209.1	59	4080.9	489.1		0.6137	0.005
15	551	Chen, Yinglong Ge, Jianfei	2022	AGRONOMY-BASEL	Oryza sativa L.	Monocotyledon	Graminae	Herbaceous	POD	51.335	Low	0.5	moderate	24-epibrassnolide (EBR)	Foliar spray	Pre-processing		3	3	2209.1	59	3625.6	253		0.4954	0.0019
15	552	Chen, Yinglong Ge, Jianfei	2022	AGRONOMY-BASEL	Oryza sativa L.	Monocotyledon	Graminae	Herbaceous	POD	51.335	Low	0.5	moderate	24-epibrassnolide (EBR)	Foliar spray	Pre-processing		3	3	2209.1	59	3558.2	134.9		0.4767	0.0007
15	553	Chen, Yinglong Ge, Jianfei	2022	AGRONOMY-BASEL	Oryza sativa L.	Monocotyledon	Graminae	Herbaceous	POD	51.335	Low	0.5	moderate	24-epibrassnolide (EBR)	Foliar spray	Pre-processing		3	3	2209.1	59	3086	219.2		0.3343	0.0019
15	554	Chen, Yinglong Ge, Jianfei	2022	AGRONOMY-BASEL	Oryza sativa L.	Monocotyledon	Graminae	Herbaceous	POD	51.335	Low	0.5	moderate	24-epibrassnolide (EBR)	Foliar spray	Pre-processing		3	3	2209.1	59	2984.8	101.2		0.3009	0.0006
15	555	Chen, Yinglong Ge, Jianfei	2022	AGRONOMY-BASEL	Oryza sativa L.	Monocotyledon	Graminae	Herbaceous	SOD	51.335	Low	0.5	moderate	24-epibrassnolide (EBR)	Foliar spray	Pre-processing		3	3	1221.8	39.2	1388.4	45.7		0.1278	0.0007
15	556	Chen, Yinglong Ge, Jianfei	2022	AGRONOMY-BASEL	Oryza sativa L.	Monocotyledon	Graminae	Herbaceous	SOD	51.335	Low	0.5	moderate	24-epibrassnolide (EBR)	Foliar spray	Pre-processing		3	3	1221.8	39.2	1277.3	71.9		0.0444	0.0014
15	557	Chen, Yinglong Ge, Jianfei	2022	AGRONOMY-BASEL	Oryza sativa L.	Monocotyledon	Graminae	Herbaceous	SOD	51.335	Low	0.5	moderate	24-epibrassnolide (EBR)	Foliar spray	Pre-processing		3	3	1221.8	39.2	1349.2	45.7		0.0992	0.0007
15	558	Chen, Yinglong Ge, Jianfei	2022	AGRONOMY-BASEL	Oryza sativa L.	Monocotyledon	Graminae	Herbaceous	SOD	51.335	Low	0.5	moderate	24-epibrassnolide (EBR)	Foliar spray	Pre-processing		3	3	1221.8	39.2	1394.9	52.3		0.1325	0.0008
15	559	Chen, Yinglong Ge, Jianfei	2022	AGRONOMY-BASEL	Oryza sativa L.	Monocotyledon	Graminae	Herbaceous	SOD	51.335	Low	0.5	moderate	24-epibrassnolide (EBR)	Foliar spray	Pre-processing		3	3	1221.8	39.2	1662.8	78.4		0.3082	0.0011
15	560	Chen, Yinglong Ge, Jianfei	2022	AGRONOMY-BASEL	Oryza sativa L.	Monocotyledon	Graminae	Herbaceous	SOD	51.335	Low	0.5	moderate	24-epibrassnolide (EBR)	Foliar spray	Pre-processing		3	3	1221.8	39.2	1401.5	71.8		0.1372	0.0012
15	561	Chen, Yinglong Ge, Jianfei	2022	AGRONOMY-BASEL	Oryza sativa L.	Monocotyledon	Graminae	Herbaceous	SOD	51.335	Low	0.5	moderate	24-epibrassnolide (EBR)	Foliar spray	Pre-processing		3	3	1221.8	39.2	1492.9	65.4		0.2004	0.001
15	562	Chen, Yinglong Ge, Jianfei	2022	AGRONOMY-BASEL	Oryza sativa L.	Monocotyledon	Graminae	Herbaceous	CAT	51.335	Low	0.5	moderate	24-epibrassnolide (EBR)	Foliar spray	Pre-processing		3	3	76.893	3.107	53.592	6.835		-0.361	0.006
15	563	Chen, Yinglong Ge, Jianfei	2022	AGRONOMY-BASEL	Oryza sativa L.	Monocotyledon	Graminae	Herbaceous	CAT	51.335	Low	0.5	moderate	24-epibrassnolide (EBR)	Foliar spray	Pre-processing		3	3	76.893	3.107	65.709	3.728		-0.1572	0.0016
15	564	Chen, Yinglong Ge, Jianfei	2022	AGRONOMY-BASEL	Oryza sativa L.	Monocotyledon	Graminae	Herbaceous	CAT	51.335	Low	0.5	moderate	24-epibrassnolide (EBR)	Foliar spray	Pre-processing		3	3	76.893	3.107	48.311	7.145		-0.4648	0.0078
15	565	Chen, Yinglong Ge, Jianfei	2022	AGRONOMY-BASEL	Oryza sativa L.	Monocotyledon	Graminae	Herbaceous	CAT	51.335	Low	0.5	moderate	24-epibrassnolide (EBR)	Foliar spray	Pre-processing		3	3	76.893	3.107	48.621	4.661		-0.4584	0.0036
15	566	Chen, Yinglong Ge, Jianfei	2022	AGRONOMY-BASEL	Oryza sativa L.	Monocotyledon	Graminae	Herbaceous	CAT	51.335	Low	0.5	moderate	24-epibrassnolide (EBR)	Foliar spray	Pre-processing		3	3	76.893	3.107	45.515	7.767		-0.5244	0.0103
15	567	Chen, Yinglong Ge, Jianfei	2022	AGRONOMY-BASEL	Oryza sativa L.	Monocotyledon	Graminae	Herbaceous	CAT	51.335	Low	0.5	moderate	24-epibrassnolide (EBR)	Foliar spray	Pre-processing		3	3	76.893	3.107	57.32	3.107		-0.2938	0.0015
15	568	Chen, Yinglong Ge, Jianfei	2022	AGRONOMY-BASEL	Oryza sativa L.	Monocotyledon	Graminae	Herbaceous	CAT	51.335	Low	0.5	moderate	24-epibrassnolide (EBR)	Foliar spray	Pre-processing		3	3	76.893	3.107	56.078	5.281		-0.3157	0.0035
15	569	Chen, Yinglong Ge, Jianfei	2022	AGRONOMY-BASEL	Oryza sativa L.	Monocotyledon	Graminae	Herbaceous	proline	51.335	Low	0.5	moderate	24-epibrassnolide (EBR)	Foliar spray	Pre-processing		3	3	57.338	4.437	62.799	5.119		0.091	0.0042
15	570	Chen, Yinglong Ge, Jianfei	2022	AGRONOMY-BASEL	Oryza sativa L.	Monocotyledon	Graminae	Herbaceous	proline	51.335	Low	0.5	moderate	24-epibrassnolide (EBR)	Foliar spray	Pre-processing		3	3	57.338	4.437	49.147	4.095		-0.1541	0.0043
15	571	Chen, Yinglong Ge, Jianfei	2022	AGRONOMY-BASEL	Oryza sativa L.	Monocotyledon	Graminae	Herbaceous	proline	51.335	Low	0.5	moderate	24-epibrassnolide (EBR)	Foliar spray	Pre-processing		3	3	57.338	4.437	83.618	5.119		0.3773	0.0032
15	572	Chen, Yinglong Ge, Jianfei	2022	AGRONOMY-BASEL	Oryza sativa L.	Monocotyledon	Graminae	Herbaceous	proline	51.335	Low	0.5	moderate	24-epibrassnolide (EBR)	Foliar spray	Pre-processing		3	3	57.338	4.437	67.918	3.413		0.1693	0.0028
15	573	Chen, Yinglong Ge, Jianfei	2022	AGRONOMY-BASEL	Oryza sativa L.	Monocotyledon	Graminae	Herbaceous	proline	51.335	Low	0.5	moderate	24-epibrassnolide (EBR)	Foliar spray	Pre-processing		3	3	57.338	4.437	70.99	4.778		0.2136	0.0035
15	574	Chen, Yinglong Ge, Jianfei	2022	AGRONOMY-BASEL	Oryza sativa L.	Monocotyledon	Graminae	Herbaceous	proline	51.335	Low	0.5	moderate	24-epibrassnolide (EBR)	Foliar spray	Pre-processing		3	3	57.338	4.437	53.584	2.389		-0.0677	0.0027
15	575	Chen, Yinglong Ge, Jianfei	2022	AGRONOMY-BASEL	Oryza sativa L.	Monocotyledon	Graminae	Herbaceous	proline	51.335	Low	0.5	moderate	24-epibrassnolide (EBR)	Foliar spray	Pre-processing		3	3	57.338	4.437	66.894	4.096		0.1541	0.0032
16	576	Victor Pereira de Oliveira1 · Michael Douglas Roque Lima1 · Breno Ricardo Serrão da Silva1	2019	Journal of Plant Growth Regulation	Eucalyptus urophylla S.T.Blake	Dicotyledons	Myrtle family		root-Na+	250	High	0.05	moderate	24‑Epibrassinolide (EBR)	Foliar spray			5	5	20.7	1.29692	15.11	1.4758		-0.3148	0.0027
16	577	Victor Pereira de Oliveira1 · Michael Douglas Roque Lima1 · Breno Ricardo Serrão da Silva2	2019	Journal of Plant Growth Regulation	Eucalyptus urophylla S.T.Blake	Dicotyledons	Myrtle family		shoot-Na+	250	High	0.05	moderate	24‑Epibrassinolide (EBR)	Foliar spray			5	5	7.47	0.33541	6.74	0.380132		-0.1028	0.001
16	578	Victor Pereira de Oliveira1 · Michael Douglas Roque Lima1 · Breno Ricardo Serrão da Silva3	2019	Journal of Plant Growth Regulation	Eucalyptus urophylla S.T.Blake	Dicotyledons	Myrtle family		leaf-Na+	250	High	0.05	moderate	24‑Epibrassinolide (EBR)	Foliar spray			5	5	5.78	0.290689	5.16	0.201246		-0.1135	0.0008
16	579	Victor Pereira de Oliveira1 · Michael Douglas Roque Lima1 · Breno Ricardo Serrão da Silva3	2019	Journal of Plant Growth Regulation	Eucalyptus urophylla S.T.Blake	Dicotyledons	Myrtle family		SOD	250	High	0.05	moderate	24‑Epibrassinolide (EBR)	Foliar spray			5	5	126.33	6.15432	140.367	5.53888		0.1054	0.0008
16	580	Victor Pereira de Oliveira1 · Michael Douglas Roque Lima1 · Breno Ricardo Serrão da Silva4	2019	Journal of Plant Growth Regulation	Eucalyptus urophylla S.T.Blake	Dicotyledons	Myrtle family		CAT	250	High	0.05	moderate	24‑Epibrassinolide (EBR)	Foliar spray			5	5	10.8637	1.23939	13.3025	0.991513		0.2025	0.0037
16	581	Victor Pereira de Oliveira1 · Michael Douglas Roque Lima1 · Breno Ricardo Serrão da Silva8	2019	Journal of Plant Growth Regulation	Eucalyptus urophylla S.T.Blake	Dicotyledons	Myrtle family		APX	250	High	0.05	moderate	24‑Epibrassinolide (EBR)	Foliar spray			5	5	6.95939	0.681037	8.52792	0.749139		0.2033	0.0035
16	582	Victor Pereira de Oliveira1 · Michael Douglas Roque Lima1 · Breno Ricardo Serrão da Silva9	2019	Journal of Plant Growth Regulation	Eucalyptus urophylla S.T.Blake	Dicotyledons	Myrtle family		POX	250	High	0.05	moderate	24‑Epibrassinolide (EBR)	Foliar spray			5	5	0.408798	0.0370581	0.511918	0.028823		0.2249	0.0023
16	583	Victor Pereira de Oliveira1 · Michael Douglas Roque Lima1 · Breno Ricardo Serrão da Silva18	2019	Journal of Plant Growth Regulation	Eucalyptus urophylla S.T.Blake	Dicotyledons	Myrtle family		root-K+	250	High	0.05	moderate	24‑Epibrassinolide (EBR)	Foliar spray			5	5	14.26	0.223607	16.65	0.245967		0.155	0.0001
16	584	Victor Pereira de Oliveira1 · Michael Douglas Roque Lima1 · Breno Ricardo Serrão da Silva19	2019	Journal of Plant Growth Regulation	Eucalyptus urophylla S.T.Blake	Dicotyledons	Myrtle family		shoot-K+	250	High	0.05	moderate	24‑Epibrassinolide (EBR)	Foliar spray			5	5	13.7	0.156525	15.69	0.603738		0.1356	0.0003
16	585	Victor Pereira de Oliveira1 · Michael Douglas Roque Lima1 · Breno Ricardo Serrão da Silva20	2019	Journal of Plant Growth Regulation	Eucalyptus urophylla S.T.Blake	Dicotyledons	Myrtle family		leaf-K+	250	High	0.05	moderate	24‑Epibrassinolide (EBR)	Foliar spray			5	5	6.3	0.223607	6.07	0.223607		-0.0372	0.0005
16	586	Victor Pereira de Oliveira1 · Michael Douglas Roque Lima1 · Breno Ricardo Serrão da Silva21	2019	Journal of Plant Growth Regulation	Eucalyptus urophylla S.T.Blake	Dicotyledons	Myrtle family		root-Mg2+	250	High	0.05	moderate	24‑Epibrassinolide (EBR)	Foliar spray			5	5	20.26	1.2522	23.2	0.64846		0.1355	0.0009
16	587	Victor Pereira de Oliveira1 · Michael Douglas Roque Lima1 · Breno Ricardo Serrão da Silva22	2019	Journal of Plant Growth Regulation	Eucalyptus urophylla S.T.Blake	Dicotyledons	Myrtle family		shoot-Mg2+	250	High	0.05	moderate	24‑Epibrassinolide (EBR)	Foliar spray			5	5	0.67	0.067082	1046	0.0894427		7.3532	0.002
16	588	Victor Pereira de Oliveira1 · Michael Douglas Roque Lima1 · Breno Ricardo Serrão da Silva23	2019	Journal of Plant Growth Regulation	Eucalyptus urophylla S.T.Blake	Dicotyledons	Myrtle family		leaf-Mg2+	250	High	0.05	moderate	24‑Epibrassinolide (EBR)	Foliar spray			5	5	1.13	0.0894427	1.36	0.067082		0.1853	0.0017
16	589	Victor Pereira de Oliveira1 · Michael Douglas Roque Lima1 · Breno Ricardo Serrão da Silva42	2019	Journal of Plant Growth Regulation	Eucalyptus urophylla S.T.Blake	Dicotyledons	Myrtle family		Pn	250	High	0.05	moderate	24‑Epibrassinolide (EBR)	Foliar spray			5	5	4.93	0.156525	6.07	0.760263		0.208	0.0033
16	590	Victor Pereira de Oliveira1 · Michael Douglas Roque Lima1 · Breno Ricardo Serrão da Silva43	2019	Journal of Plant Growth Regulation	Eucalyptus urophylla S.T.Blake	Dicotyledons	Myrtle family		E	250	High	0.05	moderate	24‑Epibrassinolide (EBR)	Foliar spray			5	5	1.72	0.31305	1.9	0.178885		0.0995	0.0084
16	591	Victor Pereira de Oliveira1 · Michael Douglas Roque Lima1 · Breno Ricardo Serrão da Silva44	2019	Journal of Plant Growth Regulation	Eucalyptus urophylla S.T.Blake	Dicotyledons	Myrtle family		Gs	250	High	0.05	moderate	24‑Epibrassinolide (EBR)	Foliar spray			5	5	0.12	0.0223607	0.17	0.0223607		0.3483	0.0104
16	592	Victor Pereira de Oliveira1 · Michael Douglas Roque Lima1 · Breno Ricardo Serrão da Silva45	2019	Journal of Plant Growth Regulation	Eucalyptus urophylla S.T.Blake	Dicotyledons	Myrtle family		Ci	250	High	0.05	moderate	24‑Epibrassinolide (EBR)	Foliar spray			5	5	318	22.3607	288	26.8328		-0.0991	0.0027
16	593	Victor Pereira de Oliveira1 · Michael Douglas Roque Lima1 · Breno Ricardo Serrão da Silva56	2019	Journal of Plant Growth Regulation	Eucalyptus urophylla S.T.Blake	Dicotyledons	Myrtle family		Fv/Fm	250	High	0.05	moderate	24‑Epibrassinolide (EBR)	Foliar spray			5	5	319.664	18.0389	364.034	22.5486		0.13	0.0014
16	594	Victor Pereira de Oliveira1 · Michael Douglas Roque Lima1 · Breno Ricardo Serrão da Silva57	2019	Journal of Plant Growth Regulation	Eucalyptus urophylla S.T.Blake	Dicotyledons	Myrtle family		Generate O2−	250	High	0.05	moderate	24‑Epibrassinolide (EBR)	Foliar spray			5	5	4.06753	0.174239	2.97662	0.313631		-0.3122	0.0026
16	595	Victor Pereira de Oliveira1 · Michael Douglas Roque Lima1 · Breno Ricardo Serrão da Silva58	2019	Journal of Plant Growth Regulation	Eucalyptus urophylla S.T.Blake	Dicotyledons	Myrtle family		H2O2	250	High	0.05	moderate	24‑Epibrassinolide (EBR)	Foliar spray			5	5	3.8961	0.243935	2.88312	0.261358		-0.3011	0.0024
16	596	Victor Pereira de Oliveira1 · Michael Douglas Roque Lima1 · Breno Ricardo Serrão da Silva59	2019	Journal of Plant Growth Regulation	Eucalyptus urophylla S.T.Blake	Dicotyledons	Myrtle family		MDA	250	High	0.05	moderate	24‑Epibrassinolide (EBR)	Foliar spray			5	5	3.56877	0.438902	4.22007	0.17955		0.1676	0.0034
16	597	Victor Pereira de Oliveira1 · Michael Douglas Roque Lima1 · Breno Ricardo Serrão da Silva60	2019	Journal of Plant Growth Regulation	Eucalyptus urophylla S.T.Blake	Dicotyledons	Myrtle family		REC	250	High	0.05	moderate	24‑Epibrassinolide (EBR)	Foliar spray			5	5	4.40744	0.359101	3.82751	0.1995		-0.1411	0.0019
16	598	Victor Pereira de Oliveira1 · Michael Douglas Roque Lima1 · Breno Ricardo Serrão da Silva61	2019	Journal of Plant Growth Regulation	Eucalyptus urophylla S.T.Blake	Dicotyledons	Myrtle family		Leaf DW	250	High	0.05	moderate	24‑Epibrassinolide (EBR)	Foliar spray			5	5	1.43628	0.323472	2.50057	0.161737		0.5545	0.011
16	599	Victor Pereira de Oliveira1 · Michael Douglas Roque Lima1 · Breno Ricardo Serrão da Silva62	2019	Journal of Plant Growth Regulation	Eucalyptus urophylla S.T.Blake	Dicotyledons	Myrtle family		root DW	250	High	0.05	moderate	24‑Epibrassinolide (EBR)	Foliar spray			5	5	2.93456	0.392788	3.58553	0.231053		0.2004	0.0044
16	600	Victor Pereira de Oliveira1 · Michael Douglas Roque Lima1 · Breno Ricardo Serrão da Silva63	2019	Journal of Plant Growth Regulation	Eucalyptus urophylla S.T.Blake	Dicotyledons	Myrtle family		shoot DW	250	High	0.05	moderate	24‑Epibrassinolide (EBR)	Foliar spray			5	5	0.906212	0.104585	1.23362	0.0915133		0.3084	0.0038
16	601	Victor Pereira de Oliveira1 · Michael Douglas Roque Lima1 · Breno Ricardo Serrão da Silva64	2019	Journal of Plant Growth Regulation	Eucalyptus urophylla S.T.Blake	Dicotyledons	Myrtle family		T-DW	250	High	0.05	moderate	24‑Epibrassinolide (EBR)	Foliar spray			5	5	1.21608	0.169952	1.61949	0.143806		0.2865	0.0055
16	602	Victor Pereira de Oliveira1 · Michael Douglas Roque Lima1 · Breno Ricardo Serrão da Silva64	2019	Journal of Plant Growth Regulation	Eucalyptus urophylla S.T.Blake	Dicotyledons	Myrtle family		Leaf DW	250	High	0.05	moderate	24‑Epibrassinolide (EBR)	Foliar spray			5	5	1.41	0.268328	2.49	0.268328		0.5687	0.0096
16	603	Victor Pereira de Oliveira1 · Michael Douglas Roque Lima1 · Breno Ricardo Serrão da Silva64	2019	Journal of Plant Growth Regulation	Eucalyptus urophylla S.T.Blake	Dicotyledons	Myrtle family		root DW	250	High	0.05	moderate	24‑Epibrassinolide (EBR)	Foliar spray			5	5	6.88294	0.628192	8.28763	0.785242		0.1857	0.0035
16	604	Victor Pereira de Oliveira1 · Michael Douglas Roque Lima1 · Breno Ricardo Serrão da Silva64	2019	Journal of Plant Growth Regulation	Eucalyptus urophylla S.T.Blake	Dicotyledons	Myrtle family		shoot DW	250	High	0.05	moderate	24‑Epibrassinolide (EBR)	Foliar spray			5	5	0.896	0.0715542	1.232	0.0715542		0.3185	0.002
16	605	Victor Pereira de Oliveira1 · Michael Douglas Roque Lima1 · Breno Ricardo Serrão da Silva64	2019	Journal of Plant Growth Regulation	Eucalyptus urophylla S.T.Blake	Dicotyledons	Myrtle family		T-DW	250	High	0.05	moderate	24‑Epibrassinolide (EBR)	Foliar spray			5	5	9.12	1.07331	12	1.60997		0.2744	0.0064
17	606	H.-D. DING1,2, X.-H. ZHU1 , Z.-W. ZHU2 ,	2012	BIOLOGIA PLANTARUM	Solanum melongena L.	Dicotyledons	Solanaceae	Herbaceous	Plant height	90	Low	0.052	moderate	24-epibrassinolide (EBR)	Nutrient solution	Meanwhile		3	3	7.93	0.31	9.63	0.36		0.1942	0.001
17	607	H.-D. DING1,2, X.-H. ZHU1 , Z.-W. ZHU2 ,	2012	BIOLOGIA PLANTARUM	Solanum melongena L.	Dicotyledons	Solanaceae	Herbaceous	Plant height	90	Low	0.104	moderate	24-epibrassinolide (EBR)	Nutrient solution	Meanwhile		3	3	7.93	0.31	11.09	0.56		0.3354	0.0014
17	608	H.-D. DING1,2, X.-H. ZHU1 , Z.-W. ZHU2 ,	2012	BIOLOGIA PLANTARUM	Solanum melongena L.	Dicotyledons	Solanaceae	Herbaceous	Plant height	90	Low	0.208	moderate	24-epibrassinolide (EBR)	Nutrient solution	Meanwhile		3	3	7.93	0.31	9.89	0.84		0.2209	0.0029
17	609	H.-D. DING1,2, X.-H. ZHU1 , Z.-W. ZHU2 ,	2012	BIOLOGIA PLANTARUM	Solanum melongena L.	Dicotyledons	Solanaceae	Herbaceous	Plant height	90	Low	0.416	moderate	24-epibrassinolide (EBR)	Nutrient solution	Meanwhile		3	3	7.93	0.31	9.37	0.61		0.1669	0.0019
17	610	H.-D. DING1,2, X.-H. ZHU1 , Z.-W. ZHU2 ,	2012	BIOLOGIA PLANTARUM	Solanum melongena L.	Dicotyledons	Solanaceae	Herbaceous	Shoot FW	90	Low	0.052	moderate	24-epibrassinolide (EBR)	Nutrient solution	Meanwhile		3	3	2.46	0.09	3.29	0.1		0.2907	0.0008
17	611	H.-D. DING1,2, X.-H. ZHU1 , Z.-W. ZHU2 ,	2012	BIOLOGIA PLANTARUM	Solanum melongena L.	Dicotyledons	Solanaceae	Herbaceous	Shoot FW	90	Low	0.104	moderate	24-epibrassinolide (EBR)	Nutrient solution	Meanwhile		3	3	2.46	0.09	3.72	0.24		0.4136	0.0018
17	612	H.-D. DING1,2, X.-H. ZHU1 , Z.-W. ZHU2 ,	2012	BIOLOGIA PLANTARUM	Solanum melongena L.	Dicotyledons	Solanaceae	Herbaceous	Shoot FW	90	Low	0.208	moderate	24-epibrassinolide (EBR)	Nutrient solution	Meanwhile		3	3	2.46	0.09	2.96	0.26		0.185	0.003
17	613	H.-D. DING1,2, X.-H. ZHU1 , Z.-W. ZHU2 ,	2012	BIOLOGIA PLANTARUM	Solanum melongena L.	Dicotyledons	Solanaceae	Herbaceous	Shoot FW	90	Low	0.416	moderate	24-epibrassinolide (EBR)	Nutrient solution	Meanwhile		3	3	2.46	0.09	2.79	0.22		0.1259	0.0025
17	614	H.-D. DING1,2, X.-H. ZHU1 , Z.-W. ZHU2 ,	2012	BIOLOGIA PLANTARUM	Solanum melongena L.	Dicotyledons	Solanaceae	Herbaceous	root FW	90	Low	0.052	moderate	24-epibrassinolide (EBR)	Nutrient solution	Meanwhile		3	3	0.84	0.02	1.11	0.06		0.2787	0.0012
17	615	H.-D. DING1,2, X.-H. ZHU1 , Z.-W. ZHU2 ,	2012	BIOLOGIA PLANTARUM	Solanum melongena L.	Dicotyledons	Solanaceae	Herbaceous	root FW	90	Low	0.104	moderate	24-epibrassinolide (EBR)	Nutrient solution	Meanwhile		3	3	0.84	0.02	1.48	0.17		0.5664	0.0046
17	616	H.-D. DING1,2, X.-H. ZHU1 , Z.-W. ZHU2 ,	2012	BIOLOGIA PLANTARUM	Solanum melongena L.	Dicotyledons	Solanaceae	Herbaceous	root FW	90	Low	0.208	moderate	24-epibrassinolide (EBR)	Nutrient solution	Meanwhile		3	3	0.84	0.02	1.26	0.1		0.4055	0.0023
17	617	H.-D. DING1,2, X.-H. ZHU1 , Z.-W. ZHU2 ,	2012	BIOLOGIA PLANTARUM	Solanum melongena L.	Dicotyledons	Solanaceae	Herbaceous	root FW	90	Low	0.416	moderate	24-epibrassinolide (EBR)	Nutrient solution	Meanwhile		3	3	0.84	0.02	1.03	0.1		0.2039	0.0033
17	618	H.-D. DING1,2, X.-H. ZHU1 , Z.-W. ZHU2 ,	2012	BIOLOGIA PLANTARUM	Solanum melongena L.	Dicotyledons	Solanaceae	Herbaceous	REC	90	Low	0.052	moderate	24-epibrassinolide (EBR)	Nutrient solution	Meanwhile		3	3	27.1	1.58	22.71	0.97		-0.1767	0.0017
17	619	H.-D. DING1,2, X.-H. ZHU1 , Z.-W. ZHU2 ,	2012	BIOLOGIA PLANTARUM	Solanum melongena L.	Dicotyledons	Solanaceae	Herbaceous	REC	90	Low	0.104	moderate	24-epibrassinolide (EBR)	Nutrient solution	Meanwhile		3	3	27.1	1.58	17.32	0.99		-0.4477	0.0022
17	620	H.-D. DING1,2, X.-H. ZHU1 , Z.-W. ZHU2 ,	2012	BIOLOGIA PLANTARUM	Solanum melongena L.	Dicotyledons	Solanaceae	Herbaceous	REC	90	Low	0.208	moderate	24-epibrassinolide (EBR)	Nutrient solution	Meanwhile		3	3	27.1	1.58	18.76	1.08		-0.3678	0.0022
17	621	H.-D. DING1,2, X.-H. ZHU1 , Z.-W. ZHU2 ,	2012	BIOLOGIA PLANTARUM	Solanum melongena L.	Dicotyledons	Solanaceae	Herbaceous	REC	90	Low	0.416	moderate	24-epibrassinolide (EBR)	Nutrient solution	Meanwhile		3	3	27.1	1.58	23.88	0.97		-0.1265	0.0017
17	622	H.-D. DING1,2, X.-H. ZHU1 , Z.-W. ZHU2 ,	2012	BIOLOGIA PLANTARUM	Solanum melongena L.	Dicotyledons	Solanaceae	Herbaceous	MDA	90	Low	0.052	moderate	24-epibrassinolide (EBR)	Nutrient solution	Meanwhile		3	3	105.93	2.67	68.74	7.47		-0.4324	0.0041
17	623	H.-D. DING1,2, X.-H. ZHU1 , Z.-W. ZHU2 ,	2012	BIOLOGIA PLANTARUM	Solanum melongena L.	Dicotyledons	Solanaceae	Herbaceous	MDA	90	Low	0.104	moderate	24-epibrassinolide (EBR)	Nutrient solution	Meanwhile		3	3	105.93	2.67	57.8	6.11		-0.6058	0.0039
17	624	H.-D. DING1,2, X.-H. ZHU1 , Z.-W. ZHU2 ,	2012	BIOLOGIA PLANTARUM	Solanum melongena L.	Dicotyledons	Solanaceae	Herbaceous	MDA	90	Low	0.208	moderate	24-epibrassinolide (EBR)	Nutrient solution	Meanwhile		3	3	105.93	2.67	76.55	2.88		-0.3248	0.0007
17	625	H.-D. DING1,2, X.-H. ZHU1 , Z.-W. ZHU2 ,	2012	BIOLOGIA PLANTARUM	Solanum melongena L.	Dicotyledons	Solanaceae	Herbaceous	MDA	90	Low	0.416	moderate	24-epibrassinolide (EBR)	Nutrient solution	Meanwhile		3	3	105.93	2.67	86.55	8.5		-0.2021	0.0034
17	626	H.-D. DING1,2, X.-H. ZHU1 , Z.-W. ZHU2 ,	2012	BIOLOGIA PLANTARUM	Solanum melongena L.	Dicotyledons	Solanaceae	Herbaceous	Generate O2−	90	Low	0.052	moderate	24-epibrassinolide (EBR)	Nutrient solution	Meanwhile		3	3	11.1	0.17	5.41	0.19		-0.7187	0.0005
17	627	H.-D. DING1,2, X.-H. ZHU1 , Z.-W. ZHU2 ,	2012	BIOLOGIA PLANTARUM	Solanum melongena L.	Dicotyledons	Solanaceae	Herbaceous	Generate O2−	90	Low	0.104	moderate	24-epibrassinolide (EBR)	Nutrient solution	Meanwhile		3	3	11.1	0.17	4.98	0.14		-0.8015	0.0003
17	628	H.-D. DING1,2, X.-H. ZHU1 , Z.-W. ZHU2 ,	2012	BIOLOGIA PLANTARUM	Solanum melongena L.	Dicotyledons	Solanaceae	Herbaceous	Generate O2−	90	Low	0.208	moderate	24-epibrassinolide (EBR)	Nutrient solution	Meanwhile		3	3	11.1	0.17	5.41	0.28		-0.7187	0.001
17	629	H.-D. DING1,2, X.-H. ZHU1 , Z.-W. ZHU2 ,	2012	BIOLOGIA PLANTARUM	Solanum melongena L.	Dicotyledons	Solanaceae	Herbaceous	Generate O2−	90	Low	0.416	moderate	24-epibrassinolide (EBR)	Nutrient solution	Meanwhile		3	3	11.1	0.17	5.58	0.4		-0.6878	0.0018
17	630	H.-D. DING1,2, X.-H. ZHU1 , Z.-W. ZHU2 ,	2012	BIOLOGIA PLANTARUM	Solanum melongena L.	Dicotyledons	Solanaceae	Herbaceous	H2O2	90	Low	0.052	moderate	24-epibrassinolide (EBR)	Nutrient solution	Meanwhile		3	3	215.57	9.67	162.53	9.24		-0.2824	0.0017
17	631	H.-D. DING1,2, X.-H. ZHU1 , Z.-W. ZHU2 ,	2012	BIOLOGIA PLANTARUM	Solanum melongena L.	Dicotyledons	Solanaceae	Herbaceous	H2O2	90	Low	0.104	moderate	24-epibrassinolide (EBR)	Nutrient solution	Meanwhile		3	3	215.57	9.67	125.27	10.1		-0.5428	0.0028
17	632	H.-D. DING1,2, X.-H. ZHU1 , Z.-W. ZHU2 ,	2012	BIOLOGIA PLANTARUM	Solanum melongena L.	Dicotyledons	Solanaceae	Herbaceous	H2O2	90	Low	0.208	moderate	24-epibrassinolide (EBR)	Nutrient solution	Meanwhile		3	3	215.57	9.67	182.43	2.54		-0.1669	0.0007
17	633	H.-D. DING1,2, X.-H. ZHU1 , Z.-W. ZHU2 ,	2012	BIOLOGIA PLANTARUM	Solanum melongena L.	Dicotyledons	Solanaceae	Herbaceous	H2O2	90	Low	0.416	moderate	24-epibrassinolide (EBR)	Nutrient solution	Meanwhile		3	3	215.57	9.67	195.53	5.9		-0.0976	0.001
17	634	H.-D. DING1,2, X.-H. ZHU1 , Z.-W. ZHU2 ,	2012	BIOLOGIA PLANTARUM	Solanum melongena L.	Dicotyledons	Solanaceae	Herbaceous	SOD	90	Low	0.052	moderate	24-epibrassinolide (EBR)	Nutrient solution	Meanwhile		3	3	341.6	10.5	378.4	15.4		0.1023	0.0009
17	635	H.-D. DING1,2, X.-H. ZHU1 , Z.-W. ZHU2 ,	2012	BIOLOGIA PLANTARUM	Solanum melongena L.	Dicotyledons	Solanaceae	Herbaceous	SOD	90	Low	0.104	moderate	24-epibrassinolide (EBR)	Nutrient solution	Meanwhile		3	3	341.6	10.5	403.89	8.5		0.1675	0.0005
17	636	H.-D. DING1,2, X.-H. ZHU1 , Z.-W. ZHU2 ,	2012	BIOLOGIA PLANTARUM	Solanum melongena L.	Dicotyledons	Solanaceae	Herbaceous	SOD	90	Low	0.208	moderate	24-epibrassinolide (EBR)	Nutrient solution	Meanwhile		3	3	341.6	10.5	397.112	8.7		0.1506	0.0005
17	637	H.-D. DING1,2, X.-H. ZHU1 , Z.-W. ZHU2 ,	2012	BIOLOGIA PLANTARUM	Solanum melongena L.	Dicotyledons	Solanaceae	Herbaceous	SOD	90	Low	0.416	moderate	24-epibrassinolide (EBR)	Nutrient solution	Meanwhile		3	3	341.6	10.5	379.09	6		0.1041	0.0004
17	638	H.-D. DING1,2, X.-H. ZHU1 , Z.-W. ZHU2 ,	2012	BIOLOGIA PLANTARUM	Solanum melongena L.	Dicotyledons	Solanaceae	Herbaceous	POD	90	Low	0.052	moderate	24-epibrassinolide (EBR)	Nutrient solution	Meanwhile		3	3	21.75	1.32	33.02	0.97		0.4175	0.0015
17	639	H.-D. DING1,2, X.-H. ZHU1 , Z.-W. ZHU2 ,	2012	BIOLOGIA PLANTARUM	Solanum melongena L.	Dicotyledons	Solanaceae	Herbaceous	POD	90	Low	0.104	moderate	24-epibrassinolide (EBR)	Nutrient solution	Meanwhile		3	3	21.75	1.32	43.86	3.75		0.7014	0.0037
17	640	H.-D. DING1,2, X.-H. ZHU1 , Z.-W. ZHU2 ,	2012	BIOLOGIA PLANTARUM	Solanum melongena L.	Dicotyledons	Solanaceae	Herbaceous	POD	90	Low	0.208	moderate	24-epibrassinolide (EBR)	Nutrient solution	Meanwhile		3	3	21.75	1.32	35.98	4.07		0.5033	0.0055
17	641	H.-D. DING1,2, X.-H. ZHU1 , Z.-W. ZHU2 ,	2012	BIOLOGIA PLANTARUM	Solanum melongena L.	Dicotyledons	Solanaceae	Herbaceous	POD	90	Low	0.416	moderate	24-epibrassinolide (EBR)	Nutrient solution	Meanwhile		3	3	21.75	1.32	29.35	1.64		0.2997	0.0023
17	642	H.-D. DING1,2, X.-H. ZHU1 , Z.-W. ZHU2 ,	2012	BIOLOGIA PLANTARUM	Solanum melongena L.	Dicotyledons	Solanaceae	Herbaceous	CAT	90	Low	0.052	moderate	24-epibrassinolide (EBR)	Nutrient solution	Meanwhile		3	3	2.5	0.05	2.8	0.07		0.1133	0.0003
17	643	H.-D. DING1,2, X.-H. ZHU1 , Z.-W. ZHU2 ,	2012	BIOLOGIA PLANTARUM	Solanum melongena L.	Dicotyledons	Solanaceae	Herbaceous	CAT	90	Low	0.104	moderate	24-epibrassinolide (EBR)	Nutrient solution	Meanwhile		3	3	2.5	0.05	3.3	0.1		0.2776	0.0004
17	644	H.-D. DING1,2, X.-H. ZHU1 , Z.-W. ZHU2 ,	2012	BIOLOGIA PLANTARUM	Solanum melongena L.	Dicotyledons	Solanaceae	Herbaceous	CAT	90	Low	0.208	moderate	24-epibrassinolide (EBR)	Nutrient solution	Meanwhile		3	3	2.5	0.05	2.44	0.08		-0.0243	0.0005
17	645	H.-D. DING1,2, X.-H. ZHU1 , Z.-W. ZHU2 ,	2012	BIOLOGIA PLANTARUM	Solanum melongena L.	Dicotyledons	Solanaceae	Herbaceous	CAT	90	Low	0.416	moderate	24-epibrassinolide (EBR)	Nutrient solution	Meanwhile		3	3	2.5	0.05	2.35	0.04		-0.0619	0.0002
17	646	H.-D. DING1,2, X.-H. ZHU1 , Z.-W. ZHU2 ,	2012	BIOLOGIA PLANTARUM	Solanum melongena L.	Dicotyledons	Solanaceae	Herbaceous	APX	90	Low	0.052	moderate	24-epibrassinolide (EBR)	Nutrient solution	Meanwhile		3	3	1.05	0.04	1.09	0.04		0.0374	0.0009
17	647	H.-D. DING1,2, X.-H. ZHU1 , Z.-W. ZHU2 ,	2012	BIOLOGIA PLANTARUM	Solanum melongena L.	Dicotyledons	Solanaceae	Herbaceous	APX	90	Low	0.104	moderate	24-epibrassinolide (EBR)	Nutrient solution	Meanwhile		3	3	1.05	0.04	1.11	0.02		0.0556	0.0006
17	648	H.-D. DING1,2, X.-H. ZHU1 , Z.-W. ZHU2 ,	2012	BIOLOGIA PLANTARUM	Solanum melongena L.	Dicotyledons	Solanaceae	Herbaceous	APX	90	Low	0.208	moderate	24-epibrassinolide (EBR)	Nutrient solution	Meanwhile		3	3	1.05	0.04	1.06	0.04		0.0095	0.001
17	649	H.-D. DING1,2, X.-H. ZHU1 , Z.-W. ZHU2 ,	2012	BIOLOGIA PLANTARUM	Solanum melongena L.	Dicotyledons	Solanaceae	Herbaceous	APX	90	Low	0.416	moderate	24-epibrassinolide (EBR)	Nutrient solution	Meanwhile		3	3	1.05	0.04	0.96	0.08		-0.0896	0.0028
17	650	H.-D. DING1,2, X.-H. ZHU1 , Z.-W. ZHU2 ,	2012	BIOLOGIA PLANTARUM	Solanum melongena L.	Dicotyledons	Solanaceae	Herbaceous	ASA	90	Low	0.052	moderate	24-epibrassinolide (EBR)	Nutrient solution	Meanwhile		3	3	4.68	0.19	5.3	0.14		0.1244	0.0008
17	651	H.-D. DING1,2, X.-H. ZHU1 , Z.-W. ZHU2 ,	2012	BIOLOGIA PLANTARUM	Solanum melongena L.	Dicotyledons	Solanaceae	Herbaceous	ASA	90	Low	0.104	moderate	24-epibrassinolide (EBR)	Nutrient solution	Meanwhile		3	3	4.68	0.19	7.64	0.71		0.4901	0.0034
17	652	H.-D. DING1,2, X.-H. ZHU1 , Z.-W. ZHU2 ,	2012	BIOLOGIA PLANTARUM	Solanum melongena L.	Dicotyledons	Solanaceae	Herbaceous	ASA	90	Low	0.208	moderate	24-epibrassinolide (EBR)	Nutrient solution	Meanwhile		3	3	4.68	0.19	6.47	0.33		0.3239	0.0014
17	653	H.-D. DING1,2, X.-H. ZHU1 , Z.-W. ZHU2 ,	2012	BIOLOGIA PLANTARUM	Solanum melongena L.	Dicotyledons	Solanaceae	Herbaceous	ASA	90	Low	0.416	moderate	24-epibrassinolide (EBR)	Nutrient solution	Meanwhile		3	3	4.68	0.19	5.85	0.26		0.2231	0.0012
17	654	H.-D. DING1,2, X.-H. ZHU1 , Z.-W. ZHU2 ,	2012	BIOLOGIA PLANTARUM	Solanum melongena L.	Dicotyledons	Solanaceae	Herbaceous	GSH	90	Low	0.052	moderate	24-epibrassinolide (EBR)	Nutrient solution	Meanwhile		3	3	3.1	0.15	3.63	0.13		0.1578	0.0012
17	655	H.-D. DING1,2, X.-H. ZHU1 , Z.-W. ZHU2 ,	2012	BIOLOGIA PLANTARUM	Solanum melongena L.	Dicotyledons	Solanaceae	Herbaceous	GSH	90	Low	0.104	moderate	24-epibrassinolide (EBR)	Nutrient solution	Meanwhile		3	3	3.1	0.15	4.59	0.17		0.3925	0.0012
17	656	H.-D. DING1,2, X.-H. ZHU1 , Z.-W. ZHU2 ,	2012	BIOLOGIA PLANTARUM	Solanum melongena L.	Dicotyledons	Solanaceae	Herbaceous	GSH	90	Low	0.208	moderate	24-epibrassinolide (EBR)	Nutrient solution	Meanwhile		3	3	3.1	0.15	4.25	0.28		0.3155	0.0022
17	657	H.-D. DING1,2, X.-H. ZHU1 , Z.-W. ZHU2 ,	2012	BIOLOGIA PLANTARUM	Solanum melongena L.	Dicotyledons	Solanaceae	Herbaceous	GSH	90	Low	0.416	moderate	24-epibrassinolide (EBR)	Nutrient solution	Meanwhile		3	3	3.1	0.15	3.68	0.1		0.1715	0.001
17	658	H.-D. DING1,2, X.-H. ZHU1 , Z.-W. ZHU2 ,	2012	BIOLOGIA PLANTARUM	Solanum melongena L.	Dicotyledons	Solanaceae	Herbaceous	root-Na+	90	Low	0.052	moderate	24-epibrassinolide (EBR)	Nutrient solution	Meanwhile		3	3	2.37	0.2	1.79	0.04		-0.2807	0.0025
17	659	H.-D. DING1,2, X.-H. ZHU1 , Z.-W. ZHU2 ,	2012	BIOLOGIA PLANTARUM	Solanum melongena L.	Dicotyledons	Solanaceae	Herbaceous	root-Na+	90	Low	0.104	moderate	24-epibrassinolide (EBR)	Nutrient solution	Meanwhile		3	3	2.37	0.2	1.19	0.06		-0.6889	0.0032
17	660	H.-D. DING1,2, X.-H. ZHU1 , Z.-W. ZHU2 ,	2012	BIOLOGIA PLANTARUM	Solanum melongena L.	Dicotyledons	Solanaceae	Herbaceous	root-Na+	90	Low	0.208	moderate	24-epibrassinolide (EBR)	Nutrient solution	Meanwhile		3	3	2.37	0.2	1.51	0.06		-0.4508	0.0029
17	661	H.-D. DING1,2, X.-H. ZHU1 , Z.-W. ZHU2 ,	2012	BIOLOGIA PLANTARUM	Solanum melongena L.	Dicotyledons	Solanaceae	Herbaceous	root-Na+	90	Low	0.416	moderate	24-epibrassinolide (EBR)	Nutrient solution	Meanwhile		3	3	2.37	0.2	1.79	0.04		-0.2807	0.0025
17	662	H.-D. DING1,2, X.-H. ZHU1 , Z.-W. ZHU2 ,	2012	BIOLOGIA PLANTARUM	Solanum melongena L.	Dicotyledons	Solanaceae	Herbaceous	leaf-Na+	90	Low	0.052	moderate	24-epibrassinolide (EBR)	Nutrient solution	Meanwhile		3	3	1.71	0.1	1	0.07		-0.5365	0.0028
17	663	H.-D. DING1,2, X.-H. ZHU1 , Z.-W. ZHU2 ,	2012	BIOLOGIA PLANTARUM	Solanum melongena L.	Dicotyledons	Solanaceae	Herbaceous	leaf-Na+	90	Low	0.104	moderate	24-epibrassinolide (EBR)	Nutrient solution	Meanwhile		3	3	1.71	0.1	0.65	0.03		-0.9673	0.0019
17	664	H.-D. DING1,2, X.-H. ZHU1 , Z.-W. ZHU2 ,	2012	BIOLOGIA PLANTARUM	Solanum melongena L.	Dicotyledons	Solanaceae	Herbaceous	leaf-Na+	90	Low	0.208	moderate	24-epibrassinolide (EBR)	Nutrient solution	Meanwhile		3	3	1.71	0.1	1.21	0.07		-0.3459	0.0023
17	665	H.-D. DING1,2, X.-H. ZHU1 , Z.-W. ZHU2 ,	2012	BIOLOGIA PLANTARUM	Solanum melongena L.	Dicotyledons	Solanaceae	Herbaceous	leaf-Na+	90	Low	0.416	moderate	24-epibrassinolide (EBR)	Nutrient solution	Meanwhile		3	3	1.71	0.1	1.42	0.09		-0.1858	0.0025
17	666	H.-D. DING1,2, X.-H. ZHU1 , Z.-W. ZHU2 ,	2012	BIOLOGIA PLANTARUM	Solanum melongena L.	Dicotyledons	Solanaceae	Herbaceous	root-K+	90	Low	0.052	moderate	24-epibrassinolide (EBR)	Nutrient solution	Meanwhile		3	3	0.3	0.02	0.38	0.02		0.2364	0.0024
17	667	H.-D. DING1,2, X.-H. ZHU1 , Z.-W. ZHU2 ,	2012	BIOLOGIA PLANTARUM	Solanum melongena L.	Dicotyledons	Solanaceae	Herbaceous	root-K+	90	Low	0.104	moderate	24-epibrassinolide (EBR)	Nutrient solution	Meanwhile		3	3	0.3	0.02	0.59	0.05		0.6763	0.0039
17	668	H.-D. DING1,2, X.-H. ZHU1 , Z.-W. ZHU2 ,	2012	BIOLOGIA PLANTARUM	Solanum melongena L.	Dicotyledons	Solanaceae	Herbaceous	root-K+	90	Low	0.208	moderate	24-epibrassinolide (EBR)	Nutrient solution	Meanwhile		3	3	0.3	0.02	0.5	0.02		0.5108	0.002
17	669	H.-D. DING1,2, X.-H. ZHU1 , Z.-W. ZHU2 ,	2012	BIOLOGIA PLANTARUM	Solanum melongena L.	Dicotyledons	Solanaceae	Herbaceous	root-K+	90	Low	0.416	moderate	24-epibrassinolide (EBR)	Nutrient solution	Meanwhile		3	3	0.3	0.02	0.38	0.02		0.2364	0.0024
17	670	H.-D. DING1,2, X.-H. ZHU1 , Z.-W. ZHU2 ,	2012	BIOLOGIA PLANTARUM	Solanum melongena L.	Dicotyledons	Solanaceae	Herbaceous	leaf-K+	90	Low	0.052	moderate	24-epibrassinolide (EBR)	Nutrient solution	Meanwhile		3	3	0.85	0.05	1.45	0.02		0.5341	0.0012
17	671	H.-D. DING1,2, X.-H. ZHU1 , Z.-W. ZHU2 ,	2012	BIOLOGIA PLANTARUM	Solanum melongena L.	Dicotyledons	Solanaceae	Herbaceous	leaf-K+	90	Low	0.104	moderate	24-epibrassinolide (EBR)	Nutrient solution	Meanwhile		3	3	0.85	0.05	1.52	0.07		0.5812	0.0019
17	672	H.-D. DING1,2, X.-H. ZHU1 , Z.-W. ZHU2 ,	2012	BIOLOGIA PLANTARUM	Solanum melongena L.	Dicotyledons	Solanaceae	Herbaceous	leaf-K+	90	Low	0.208	moderate	24-epibrassinolide (EBR)	Nutrient solution	Meanwhile		3	3	0.85	0.05	1.1	0.03		0.2578	0.0014
17	673	H.-D. DING1,2, X.-H. ZHU1 , Z.-W. ZHU2 ,	2012	BIOLOGIA PLANTARUM	Solanum melongena L.	Dicotyledons	Solanaceae	Herbaceous	leaf-K+	90	Low	0.416	moderate	24-epibrassinolide (EBR)	Nutrient solution	Meanwhile		3	3	0.85	0.05	0.93	0.13		0.0899	0.0077
17	674	H.-D. DING1,2, X.-H. ZHU1 , Z.-W. ZHU2 ,	2012	BIOLOGIA PLANTARUM	Solanum melongena L.	Dicotyledons	Solanaceae	Herbaceous	leaf-Ca2+	90	Low	0.052	moderate	24-epibrassinolide (EBR)	Nutrient solution	Meanwhile		3	3	0.25	0.02	0.31	0.03		0.2151	0.0053
17	675	H.-D. DING1,2, X.-H. ZHU1 , Z.-W. ZHU2 ,	2012	BIOLOGIA PLANTARUM	Solanum melongena L.	Dicotyledons	Solanaceae	Herbaceous	leaf-Ca2+	90	Low	0.104	moderate	24-epibrassinolide (EBR)	Nutrient solution	Meanwhile		3	3	0.25	0.02	0.41	0.02		0.4947	0.0029
17	676	H.-D. DING1,2, X.-H. ZHU1 , Z.-W. ZHU2 ,	2012	BIOLOGIA PLANTARUM	Solanum melongena L.	Dicotyledons	Solanaceae	Herbaceous	leaf-Ca2+	90	Low	0.208	moderate	24-epibrassinolide (EBR)	Nutrient solution	Meanwhile		3	3	0.25	0.02	0.37	0.01		0.392	0.0024
17	677	H.-D. DING1,2, X.-H. ZHU1 , Z.-W. ZHU2 ,	2012	BIOLOGIA PLANTARUM	Solanum melongena L.	Dicotyledons	Solanaceae	Herbaceous	leaf-Ca2+	90	Low	0.416	moderate	24-epibrassinolide (EBR)	Nutrient solution	Meanwhile		3	3	0.25	0.02	0.3	0.01		0.1823	0.0025
18	678	Yuanjie Dong1 , Wanwan Wang1 , Guoqing Hu1	2017	Journal of Soil Science and Plant Nutrition	Triticum aestivum L.	Monocotyledon	Graminae	Herbaceous	Shoot FW	120	moderate	0.001	Low	24-Epibrassinolide (EBR)	Foliar spray			3	3	2.77	0.18	2.93	0.01		0.0562	0.0014
18	679	Yuanjie Dong1 , Wanwan Wang1 , Guoqing Hu1	2017	Journal of Soil Science and Plant Nutrition	Triticum aestivum L.	Monocotyledon	Graminae	Herbaceous	Shoot FW	120	moderate	0.01	Low	24-Epibrassinolide (EBR)	Foliar spray			3	3	2.77	0.18	3.58	0.33		0.2565	0.0042
18	680	Yuanjie Dong1 , Wanwan Wang1 , Guoqing Hu1	2017	Journal of Soil Science and Plant Nutrition	Triticum aestivum L.	Monocotyledon	Graminae	Herbaceous	Shoot FW	120	moderate	0.1	moderate	24-Epibrassinolide (EBR)	Foliar spray			3	3	2.77	0.18	3.45	0.2		0.2195	0.0025
18	681	Yuanjie Dong1 , Wanwan Wang1 , Guoqing Hu1	2017	Journal of Soil Science and Plant Nutrition	Triticum aestivum L.	Monocotyledon	Graminae	Herbaceous	root FW	120	moderate	0.001	Low	24-Epibrassinolide (EBR)	Foliar spray			3	3	0.43	0.03	0.46	0.04		0.0674	0.0041
18	682	Yuanjie Dong1 , Wanwan Wang1 , Guoqing Hu1	2017	Journal of Soil Science and Plant Nutrition	Triticum aestivum L.	Monocotyledon	Graminae	Herbaceous	root FW	120	moderate	0.01	Low	24-Epibrassinolide (EBR)	Foliar spray			3	3	0.43	0.03	0.77	0.02		0.5826	0.0018
18	683	Yuanjie Dong1 , Wanwan Wang1 , Guoqing Hu1	2017	Journal of Soil Science and Plant Nutrition	Triticum aestivum L.	Monocotyledon	Graminae	Herbaceous	root FW	120	moderate	0.1	moderate	24-Epibrassinolide (EBR)	Foliar spray			3	3	0.43	0.03	0.62	0.04		0.3659	0.003
18	684	Yuanjie Dong1 , Wanwan Wang1 , Guoqing Hu1	2017	Journal of Soil Science and Plant Nutrition	Triticum aestivum L.	Monocotyledon	Graminae	Herbaceous	shoot DW	120	moderate	0.001	Low	24-Epibrassinolide (EBR)	Foliar spray			3	3	0.4	0.02	0.43	0.01		0.0723	0.001
18	685	Yuanjie Dong1 , Wanwan Wang1 , Guoqing Hu1	2017	Journal of Soil Science and Plant Nutrition	Triticum aestivum L.	Monocotyledon	Graminae	Herbaceous	shoot DW	120	moderate	0.01	Low	24-Epibrassinolide (EBR)	Foliar spray			3	3	0.4	0.02	0.47	0.03		0.1613	0.0022
18	686	Yuanjie Dong1 , Wanwan Wang1 , Guoqing Hu1	2017	Journal of Soil Science and Plant Nutrition	Triticum aestivum L.	Monocotyledon	Graminae	Herbaceous	shoot DW	120	moderate	0.1	moderate	24-Epibrassinolide (EBR)	Foliar spray			3	3	0.4	0.02	0.46	0.04		0.1398	0.0034
18	687	Yuanjie Dong1 , Wanwan Wang1 , Guoqing Hu1	2017	Journal of Soil Science and Plant Nutrition	Triticum aestivum L.	Monocotyledon	Graminae	Herbaceous	Total chlorophyll	120	moderate	0.001	Low	24-Epibrassinolide (EBR)	Foliar spray			3	3	1.31	0.05	1.45	0.07		0.1015	0.0013
18	688	Yuanjie Dong1 , Wanwan Wang1 , Guoqing Hu1	2017	Journal of Soil Science and Plant Nutrition	Triticum aestivum L.	Monocotyledon	Graminae	Herbaceous	Total chlorophyll	120	moderate	0.01	Low	24-Epibrassinolide (EBR)	Foliar spray			3	3	1.31	0.05	1.59	0.01		0.1937	0.0005
18	689	Yuanjie Dong1 , Wanwan Wang1 , Guoqing Hu1	2017	Journal of Soil Science and Plant Nutrition	Triticum aestivum L.	Monocotyledon	Graminae	Herbaceous	Total chlorophyll	120	moderate	0.1	moderate	24-Epibrassinolide (EBR)	Foliar spray			3	3	1.31	0.05	1.54	0.02		0.1618	0.0005
18	690	Yuanjie Dong1 , Wanwan Wang1 , Guoqing Hu1	2017	Journal of Soil Science and Plant Nutrition	Triticum aestivum L.	Monocotyledon	Graminae	Herbaceous	Chlorophyll a	120	moderate	0.001	Low	24-Epibrassinolide (EBR)	Foliar spray			3	3	1	0.03	1.12	0.05		0.1133	0.001
18	691	Yuanjie Dong1 , Wanwan Wang1 , Guoqing Hu1	2017	Journal of Soil Science and Plant Nutrition	Triticum aestivum L.	Monocotyledon	Graminae	Herbaceous	Chlorophyll a	120	moderate	0.01	Low	24-Epibrassinolide (EBR)	Foliar spray			3	3	1	0.03	1.23	0.01		0.207	0.0003
18	692	Yuanjie Dong1 , Wanwan Wang1 , Guoqing Hu1	2017	Journal of Soil Science and Plant Nutrition	Triticum aestivum L.	Monocotyledon	Graminae	Herbaceous	Chlorophyll a	120	moderate	0.1	moderate	24-Epibrassinolide (EBR)	Foliar spray			3	3	1	0.03	1.18	0.02		0.1655	0.0004
18	693	Yuanjie Dong1 , Wanwan Wang1 , Guoqing Hu1	2017	Journal of Soil Science and Plant Nutrition	Triticum aestivum L.	Monocotyledon	Graminae	Herbaceous	Chlorophyll b	120	moderate	0.001	Low	24-Epibrassinolide (EBR)	Foliar spray			3	3	0.31	0.01	0.33	0.02		0.0625	0.0016
18	694	Yuanjie Dong1 , Wanwan Wang1 , Guoqing Hu1	2017	Journal of Soil Science and Plant Nutrition	Triticum aestivum L.	Monocotyledon	Graminae	Herbaceous	Chlorophyll b	120	moderate	0.1	moderate	24-Epibrassinolide (EBR)	Foliar spray			3	3	0.31	0.01	0.36	0.02		0.1495	0.0014
18	695	Yuanjie Dong1 , Wanwan Wang1 , Guoqing Hu1	2017	Journal of Soil Science and Plant Nutrition	Triticum aestivum L.	Monocotyledon	Graminae	Herbaceous	REC	120	moderate	0.001	Low	24-Epibrassinolide (EBR)	Foliar spray			3	3	17.7586	1.07759	17.2414	0.689655		-0.0296	0.0018
18	696	Yuanjie Dong1 , Wanwan Wang1 , Guoqing Hu1	2017	Journal of Soil Science and Plant Nutrition	Triticum aestivum L.	Monocotyledon	Graminae	Herbaceous	REC	120	moderate	0.01	Low	24-Epibrassinolide (EBR)	Foliar spray			3	3	17.7586	1.07759	13.4483	0.862069		-0.278	0.0026
18	697	Yuanjie Dong1 , Wanwan Wang1 , Guoqing Hu1	2017	Journal of Soil Science and Plant Nutrition	Triticum aestivum L.	Monocotyledon	Graminae	Herbaceous	REC	120	moderate	0.1	moderate	24-Epibrassinolide (EBR)	Foliar spray			3	3	17.7586	1.07759	15.431	0.862069		-0.1405	0.0023
18	698	Yuanjie Dong1 , Wanwan Wang1 , Guoqing Hu1	2017	Journal of Soil Science and Plant Nutrition	Triticum aestivum L.	Monocotyledon	Graminae	Herbaceous	MDA	120	moderate	0.001	Low	24-Epibrassinolide (EBR)	Foliar spray			3	3	8.21918	0.273973	8.08219	0.273973		-0.0168	0.0008
18	699	Yuanjie Dong1 , Wanwan Wang1 , Guoqing Hu1	2017	Journal of Soil Science and Plant Nutrition	Triticum aestivum L.	Monocotyledon	Graminae	Herbaceous	MDA	120	moderate	0.01	Low	24-Epibrassinolide (EBR)	Foliar spray			3	3	8.21918	0.273973	6.30137	0.136986		-0.2657	0.0005
18	700	Yuanjie Dong1 , Wanwan Wang1 , Guoqing Hu1	2017	Journal of Soil Science and Plant Nutrition	Triticum aestivum L.	Monocotyledon	Graminae	Herbaceous	MDA	120	moderate	0.1	moderate	24-Epibrassinolide (EBR)	Foliar spray			3	3	8.21918	0.273973	7.26027	0.273973		-0.1241	0.0008
18	701	Yuanjie Dong1 , Wanwan Wang1 , Guoqing Hu1	2017	Journal of Soil Science and Plant Nutrition	Triticum aestivum L.	Monocotyledon	Graminae	Herbaceous	MDA	120	moderate	0.001	Low	24-Epibrassinolide (EBR)	Foliar spray			3	3	27.6712	0.684932	26.5753	1.23288		-0.0404	0.0009
18	702	Yuanjie Dong1 , Wanwan Wang1 , Guoqing Hu1	2017	Journal of Soil Science and Plant Nutrition	Triticum aestivum L.	Monocotyledon	Graminae	Herbaceous	MDA	120	moderate	0.01	Low	24-Epibrassinolide (EBR)	Foliar spray			3	3	27.6712	0.684932	18.4931	0.410959		-0.403	0.0004
18	703	Yuanjie Dong1 , Wanwan Wang1 , Guoqing Hu1	2017	Journal of Soil Science and Plant Nutrition	Triticum aestivum L.	Monocotyledon	Graminae	Herbaceous	MDA	120	moderate	0.1	moderate	24-Epibrassinolide (EBR)	Foliar spray			3	3	27.6712	0.684932	20.6849	1.09589		-0.291	0.0011
18	704	Yuanjie Dong1 , Wanwan Wang1 , Guoqing Hu1	2017	Journal of Soil Science and Plant Nutrition	Triticum aestivum L.	Monocotyledon	Graminae	Herbaceous	proline	120	moderate	0.001	Low	24-Epibrassinolide (EBR)	Foliar spray			3	3	0.857568	0.040199	0.853102	0.040199		-0.0052	0.0015
18	705	Yuanjie Dong1 , Wanwan Wang1 , Guoqing Hu1	2017	Journal of Soil Science and Plant Nutrition	Triticum aestivum L.	Monocotyledon	Graminae	Herbaceous	proline	120	moderate	0.01	Low	24-Epibrassinolide (EBR)	Foliar spray			3	3	0.857568	0.040199	1.38908	0.080397		0.4823	0.0018
18	706	Yuanjie Dong1 , Wanwan Wang1 , Guoqing Hu1	2017	Journal of Soil Science and Plant Nutrition	Triticum aestivum L.	Monocotyledon	Graminae	Herbaceous	proline	120	moderate	0.1	moderate	24-Epibrassinolide (EBR)	Foliar spray			3	3	0.857568	0.040199	1.37568	0.156328		0.4726	0.005
18	707	Yuanjie Dong1 , Wanwan Wang1 , Guoqing Hu1	2017	Journal of Soil Science and Plant Nutrition	Triticum aestivum L.	Monocotyledon	Graminae	Herbaceous	proline	120	moderate	0.001	Low	24-Epibrassinolide (EBR)	Foliar spray			3	3	0.245658	0.008933	0.245658	0.017866		0	0.0022
18	708	Yuanjie Dong1 , Wanwan Wang1 , Guoqing Hu1	2017	Journal of Soil Science and Plant Nutrition	Triticum aestivum L.	Monocotyledon	Graminae	Herbaceous	proline	120	moderate	0.01	Low	24-Epibrassinolide (EBR)	Foliar spray			3	3	0.245658	0.008933	0.28139	0.008933		0.1358	0.0008
18	709	Yuanjie Dong1 , Wanwan Wang1 , Guoqing Hu1	2017	Journal of Soil Science and Plant Nutrition	Triticum aestivum L.	Monocotyledon	Graminae	Herbaceous	proline	120	moderate	0.1	moderate	24-Epibrassinolide (EBR)	Foliar spray			3	3	0.245658	0.008933	0.272457	0.008933		0.1035	0.0008
18	710	Yuanjie Dong1 , Wanwan Wang1 , Guoqing Hu1	2017	Journal of Soil Science and Plant Nutrition	Triticum aestivum L.	Monocotyledon	Graminae	Herbaceous	Generate O2−	120	moderate	0.001	Low	24-Epibrassinolide (EBR)	Foliar spray			3	3	45.6897	2.58621	39.6552	3.44828		-0.1417	0.0036
18	711	Yuanjie Dong1 , Wanwan Wang1 , Guoqing Hu1	2017	Journal of Soil Science and Plant Nutrition	Triticum aestivum L.	Monocotyledon	Graminae	Herbaceous	Generate O2−	120	moderate	0.01	Low	24-Epibrassinolide (EBR)	Foliar spray			3	3	45.6897	2.58621	29.3103	3.44828		-0.4439	0.0057
18	712	Yuanjie Dong1 , Wanwan Wang1 , Guoqing Hu1	2017	Journal of Soil Science and Plant Nutrition	Triticum aestivum L.	Monocotyledon	Graminae	Herbaceous	Generate O2−	120	moderate	0.1	moderate	24-Epibrassinolide (EBR)	Foliar spray			3	3	45.6897	2.58621	33.6207	5.17241		-0.3067	0.009
18	713	Yuanjie Dong1 , Wanwan Wang1 , Guoqing Hu1	2017	Journal of Soil Science and Plant Nutrition	Triticum aestivum L.	Monocotyledon	Graminae	Herbaceous	Generate O2−	120	moderate	0.001	Low	24-Epibrassinolide (EBR)	Foliar spray			3	3	258.621	6.03448	237.931	1.72414		-0.0834	0.0002
18	714	Yuanjie Dong1 , Wanwan Wang1 , Guoqing Hu1	2017	Journal of Soil Science and Plant Nutrition	Triticum aestivum L.	Monocotyledon	Graminae	Herbaceous	Generate O2−	120	moderate	0.01	Low	24-Epibrassinolide (EBR)	Foliar spray			3	3	258.621	6.03448	217.241	11.2069		-0.1744	0.0011
18	715	Yuanjie Dong1 , Wanwan Wang1 , Guoqing Hu1	2017	Journal of Soil Science and Plant Nutrition	Triticum aestivum L.	Monocotyledon	Graminae	Herbaceous	Generate O2−	120	moderate	0.1	moderate	24-Epibrassinolide (EBR)	Foliar spray			3	3	258.621	6.03448	229.31	5.17241		-0.1203	0.0004
18	716	Yuanjie Dong1 , Wanwan Wang1 , Guoqing Hu1	2017	Journal of Soil Science and Plant Nutrition	Triticum aestivum L.	Monocotyledon	Graminae	Herbaceous	H2O2	120	moderate	0.001	Low	24-Epibrassinolide (EBR)	Foliar spray			3	3	14.8907	0.34153	12.8415	0.819672		-0.1481	0.0015
18	717	Yuanjie Dong1 , Wanwan Wang1 , Guoqing Hu1	2017	Journal of Soil Science and Plant Nutrition	Triticum aestivum L.	Monocotyledon	Graminae	Herbaceous	H2O2	120	moderate	0.01	Low	24-Epibrassinolide (EBR)	Foliar spray			3	3	14.8907	0.34153	11.2022	0.409836		-0.2846	0.0006
18	718	Yuanjie Dong1 , Wanwan Wang1 , Guoqing Hu1	2017	Journal of Soil Science and Plant Nutrition	Triticum aestivum L.	Monocotyledon	Graminae	Herbaceous	H2O2	120	moderate	0.1	moderate	24-Epibrassinolide (EBR)	Foliar spray			3	3	14.8907	0.34153	11.4754	1.77596		-0.2605	0.0082
18	719	Yuanjie Dong1 , Wanwan Wang1 , Guoqing Hu1	2017	Journal of Soil Science and Plant Nutrition	Triticum aestivum L.	Monocotyledon	Graminae	Herbaceous	H2O2	120	moderate	0.001	Low	24-Epibrassinolide (EBR)	Foliar spray			3	3	23.224	0.273224	22.0628	0.273224		-0.0513	0.0001
18	720	Yuanjie Dong1 , Wanwan Wang1 , Guoqing Hu1	2017	Journal of Soil Science and Plant Nutrition	Triticum aestivum L.	Monocotyledon	Graminae	Herbaceous	H2O2	120	moderate	0.01	Low	24-Epibrassinolide (EBR)	Foliar spray			3	3	23.224	0.273224	19.7404	0.546448		-0.1625	0.0003
18	721	Yuanjie Dong1 , Wanwan Wang1 , Guoqing Hu1	2017	Journal of Soil Science and Plant Nutrition	Triticum aestivum L.	Monocotyledon	Graminae	Herbaceous	H2O2	120	moderate	0.1	moderate	24-Epibrassinolide (EBR)	Foliar spray			3	3	23.224	0.273224	20.1503	0.273224		-0.142	0.0001
18	722	Yuanjie Dong1 , Wanwan Wang1 , Guoqing Hu1	2017	Journal of Soil Science and Plant Nutrition	Triticum aestivum L.	Monocotyledon	Graminae	Herbaceous	SOD	120	moderate	0.001	Low	24-Epibrassinolide (EBR)	Foliar spray			3	3	148.128	6.95187	152.941	7.48663		0.032	0.0015
18	723	Yuanjie Dong1 , Wanwan Wang1 , Guoqing Hu1	2017	Journal of Soil Science and Plant Nutrition	Triticum aestivum L.	Monocotyledon	Graminae	Herbaceous	SOD	120	moderate	0.01	Low	24-Epibrassinolide (EBR)	Foliar spray			3	3	148.128	6.95187	206.417	3.74332		0.3318	0.0008
18	724	Yuanjie Dong1 , Wanwan Wang1 , Guoqing Hu1	2017	Journal of Soil Science and Plant Nutrition	Triticum aestivum L.	Monocotyledon	Graminae	Herbaceous	SOD	120	moderate	0.1	moderate	24-Epibrassinolide (EBR)	Foliar spray			3	3	148.128	6.95187	193.583	2.6738		0.2676	0.0008
18	725	Yuanjie Dong1 , Wanwan Wang1 , Guoqing Hu1	2017	Journal of Soil Science and Plant Nutrition	Triticum aestivum L.	Monocotyledon	Graminae	Herbaceous	SOD	120	moderate	0.001	Low	24-Epibrassinolide (EBR)	Foliar spray			3	3	232.086	11.7647	241.711	9.09091		0.0406	0.0013
18	726	Yuanjie Dong1 , Wanwan Wang1 , Guoqing Hu1	2017	Journal of Soil Science and Plant Nutrition	Triticum aestivum L.	Monocotyledon	Graminae	Herbaceous	SOD	120	moderate	0.01	Low	24-Epibrassinolide (EBR)	Foliar spray			3	3	232.086	11.7647	285.562	7.48663		0.2074	0.0011
18	727	Yuanjie Dong1 , Wanwan Wang1 , Guoqing Hu1	2017	Journal of Soil Science and Plant Nutrition	Triticum aestivum L.	Monocotyledon	Graminae	Herbaceous	SOD	120	moderate	0.1	moderate	24-Epibrassinolide (EBR)	Foliar spray			3	3	232.086	11.7647	254.011	16.0428		0.0903	0.0022
18	728	Yuanjie Dong1 , Wanwan Wang1 , Guoqing Hu1	2017	Journal of Soil Science and Plant Nutrition	Triticum aestivum L.	Monocotyledon	Graminae	Herbaceous	POD	120	moderate	0.001	Low	24-Epibrassinolide (EBR)	Foliar spray			3	3	224.707	5.85176	229.389	5.85176		0.0206	0.0004
18	729	Yuanjie Dong1 , Wanwan Wang1 , Guoqing Hu1	2017	Journal of Soil Science and Plant Nutrition	Triticum aestivum L.	Monocotyledon	Graminae	Herbaceous	POD	120	moderate	0.01	Low	24-Epibrassinolide (EBR)	Foliar spray			3	3	224.707	5.85176	315.995	4.6814		0.3409	0.0003
18	730	Yuanjie Dong1 , Wanwan Wang1 , Guoqing Hu1	2017	Journal of Soil Science and Plant Nutrition	Triticum aestivum L.	Monocotyledon	Graminae	Herbaceous	POD	120	moderate	0.1	moderate	24-Epibrassinolide (EBR)	Foliar spray			3	3	224.707	5.85176	276.203	7.02211		0.2063	0.0004
18	731	Yuanjie Dong1 , Wanwan Wang1 , Guoqing Hu1	2017	Journal of Soil Science and Plant Nutrition	Triticum aestivum L.	Monocotyledon	Graminae	Herbaceous	POD	120	moderate	0.001	Low	24-Epibrassinolide (EBR)	Foliar spray			3	3	723.277	10.5332	730.299	9.36281		0.0097	0.0001
18	732	Yuanjie Dong1 , Wanwan Wang1 , Guoqing Hu1	2017	Journal of Soil Science and Plant Nutrition	Triticum aestivum L.	Monocotyledon	Graminae	Herbaceous	POD	120	moderate	0.01	Low	24-Epibrassinolide (EBR)	Foliar spray			3	3	723.277	10.5332	823.927	3.51105		0.1303	0.0001
18	733	Yuanjie Dong1 , Wanwan Wang1 , Guoqing Hu1	2017	Journal of Soil Science and Plant Nutrition	Triticum aestivum L.	Monocotyledon	Graminae	Herbaceous	POD	120	moderate	0.1	moderate	24-Epibrassinolide (EBR)	Foliar spray			3	3	723.277	10.5332	772.432	8.19246		0.0658	0.0001
18	734	Yuanjie Dong1 , Wanwan Wang1 , Guoqing Hu1	2017	Journal of Soil Science and Plant Nutrition	Triticum aestivum L.	Monocotyledon	Graminae	Herbaceous	CAT	120	moderate	0.001	Low	24-Epibrassinolide (EBR)	Foliar spray			3	3	6.98603	0.319361	6.98603	0.239521		0	0.0011
18	735	Yuanjie Dong1 , Wanwan Wang1 , Guoqing Hu1	2017	Journal of Soil Science and Plant Nutrition	Triticum aestivum L.	Monocotyledon	Graminae	Herbaceous	CAT	120	moderate	0.01	Low	24-Epibrassinolide (EBR)	Foliar spray			3	3	6.98603	0.319361	8.64272	0.219561		0.2128	0.0009
18	736	Yuanjie Dong1 , Wanwan Wang1 , Guoqing Hu1	2017	Journal of Soil Science and Plant Nutrition	Triticum aestivum L.	Monocotyledon	Graminae	Herbaceous	CAT	120	moderate	0.1	moderate	24-Epibrassinolide (EBR)	Foliar spray			3	3	6.98603	0.319361	7.74451	0.479042		0.1031	0.002
18	737	Yuanjie Dong1 , Wanwan Wang1 , Guoqing Hu1	2017	Journal of Soil Science and Plant Nutrition	Triticum aestivum L.	Monocotyledon	Graminae	Herbaceous	CAT	120	moderate	0.001	Low	24-Epibrassinolide (EBR)	Foliar spray			3	3	0.978044	0.0998	1.0978	0.11976		0.1155	0.0074
18	738	Yuanjie Dong1 , Wanwan Wang1 , Guoqing Hu1	2017	Journal of Soil Science and Plant Nutrition	Triticum aestivum L.	Monocotyledon	Graminae	Herbaceous	CAT	120	moderate	0.01	Low	24-Epibrassinolide (EBR)	Foliar spray			3	3	0.978044	0.0998	1.49701	0.11976		0.4257	0.0056
18	739	Yuanjie Dong1 , Wanwan Wang1 , Guoqing Hu1	2017	Journal of Soil Science and Plant Nutrition	Triticum aestivum L.	Monocotyledon	Graminae	Herbaceous	CAT	120	moderate	0.1	moderate	24-Epibrassinolide (EBR)	Foliar spray			3	3	0.978044	0.0998	1.2974	0.159681		0.2826	0.0085
18	740	Yuanjie Dong1 , Wanwan Wang1 , Guoqing Hu1	2017	Journal of Soil Science and Plant Nutrition	Triticum aestivum L.	Monocotyledon	Graminae	Herbaceous	leaf-K+	120	moderate	0.001	Low	24-Epibrassinolide (EBR)	Foliar spray			3	3	17.94	0.35	18.52	0.43		0.0318	0.0003
18	741	Yuanjie Dong1 , Wanwan Wang1 , Guoqing Hu1	2017	Journal of Soil Science and Plant Nutrition	Triticum aestivum L.	Monocotyledon	Graminae	Herbaceous	leaf-K+	120	moderate	0.01	Low	24-Epibrassinolide (EBR)	Foliar spray			3	3	17.94	0.35	19.25	0.38		0.0705	0.0003
18	742	Yuanjie Dong1 , Wanwan Wang1 , Guoqing Hu1	2017	Journal of Soil Science and Plant Nutrition	Triticum aestivum L.	Monocotyledon	Graminae	Herbaceous	leaf-K+	120	moderate	0.1	moderate	24-Epibrassinolide (EBR)	Foliar spray			3	3	17.94	0.35	19.23	0.64		0.0694	0.0005
18	743	Yuanjie Dong1 , Wanwan Wang1 , Guoqing Hu1	2017	Journal of Soil Science and Plant Nutrition	Triticum aestivum L.	Monocotyledon	Graminae	Herbaceous	root-K+	120	moderate	0.001	Low	24-Epibrassinolide (EBR)	Foliar spray			3	3	11.77	0.48	12.73	0.51		0.0784	0.0011
18	744	Yuanjie Dong1 , Wanwan Wang1 , Guoqing Hu1	2017	Journal of Soil Science and Plant Nutrition	Triticum aestivum L.	Monocotyledon	Graminae	Herbaceous	root-K+	120	moderate	0.01	Low	24-Epibrassinolide (EBR)	Foliar spray			3	3	11.77	0.48	15.04	1.49		0.2452	0.0038
18	745	Yuanjie Dong1 , Wanwan Wang1 , Guoqing Hu1	2017	Journal of Soil Science and Plant Nutrition	Triticum aestivum L.	Monocotyledon	Graminae	Herbaceous	root-K+	120	moderate	0.1	moderate	24-Epibrassinolide (EBR)	Foliar spray			3	3	11.77	0.48	14.33	0.73		0.1968	0.0014
18	746	Yuanjie Dong1 , Wanwan Wang1 , Guoqing Hu1	2017	Journal of Soil Science and Plant Nutrition	Triticum aestivum L.	Monocotyledon	Graminae	Herbaceous	leaf-Na+	120	moderate	0.001	Low	24-Epibrassinolide (EBR)	Foliar spray			3	3	9.06	0.22	8.5	0.18		-0.0638	0.0003
18	747	Yuanjie Dong1 , Wanwan Wang1 , Guoqing Hu1	2017	Journal of Soil Science and Plant Nutrition	Triticum aestivum L.	Monocotyledon	Graminae	Herbaceous	leaf-Na+	120	moderate	0.01	Low	24-Epibrassinolide (EBR)	Foliar spray			3	3	9.06	0.22	8.11	0.37		-0.1108	0.0009
18	748	Yuanjie Dong1 , Wanwan Wang1 , Guoqing Hu1	2017	Journal of Soil Science and Plant Nutrition	Triticum aestivum L.	Monocotyledon	Graminae	Herbaceous	leaf-Na+	120	moderate	0.1	moderate	24-Epibrassinolide (EBR)	Foliar spray			3	3	9.06	0.22	8	0.18		-0.1244	0.0004
18	749	Yuanjie Dong1 , Wanwan Wang1 , Guoqing Hu1	2017	Journal of Soil Science and Plant Nutrition	Triticum aestivum L.	Monocotyledon	Graminae	Herbaceous	root-Na+	120	moderate	0.001	Low	24-Epibrassinolide (EBR)	Foliar spray			3	3	14.22	0.63	14.05	0.26		-0.012	0.0008
18	750	Yuanjie Dong1 , Wanwan Wang1 , Guoqing Hu1	2017	Journal of Soil Science and Plant Nutrition	Triticum aestivum L.	Monocotyledon	Graminae	Herbaceous	root-Na+	120	moderate	0.01	Low	24-Epibrassinolide (EBR)	Foliar spray			3	3	14.22	0.63	12.64	0.5		-0.1178	0.0012
18	751	Yuanjie Dong1 , Wanwan Wang1 , Guoqing Hu1	2017	Journal of Soil Science and Plant Nutrition	Triticum aestivum L.	Monocotyledon	Graminae	Herbaceous	root-Na+	120	moderate	0.1	moderate	24-Epibrassinolide (EBR)	Foliar spray			3	3	14.22	0.63	13.25	0.26		-0.0707	0.0008
18	752	Yuanjie Dong1 , Wanwan Wang1 , Guoqing Hu1	2017	Journal of Soil Science and Plant Nutrition	Triticum aestivum L.	Monocotyledon	Graminae	Herbaceous	leaf-Ca2+	120	moderate	0.001	Low	24-Epibrassinolide (EBR)	Foliar spray			3	3	3.42	0.69	4.47	0.69		0.2677	0.0215
18	753	Yuanjie Dong1 , Wanwan Wang1 , Guoqing Hu1	2017	Journal of Soil Science and Plant Nutrition	Triticum aestivum L.	Monocotyledon	Graminae	Herbaceous	leaf-Ca2+	120	moderate	0.01	Low	24-Epibrassinolide (EBR)	Foliar spray			3	3	3.42	0.69	5.28	1.38		0.4343	0.0363
18	754	Yuanjie Dong1 , Wanwan Wang1 , Guoqing Hu1	2017	Journal of Soil Science and Plant Nutrition	Triticum aestivum L.	Monocotyledon	Graminae	Herbaceous	leaf-Ca2+	120	moderate	0.1	moderate	24-Epibrassinolide (EBR)	Foliar spray			3	3	3.42	0.69	5.25	1.28		0.4286	0.0334
18	755	Yuanjie Dong1 , Wanwan Wang1 , Guoqing Hu1	2017	Journal of Soil Science and Plant Nutrition	Triticum aestivum L.	Monocotyledon	Graminae	Herbaceous	root-Ca2+	120	moderate	0.001	Low	24-Epibrassinolide (EBR)	Foliar spray			3	3	1.56	0.08	2.44	0.18		0.4473	0.0027
18	756	Yuanjie Dong1 , Wanwan Wang1 , Guoqing Hu1	2017	Journal of Soil Science and Plant Nutrition	Triticum aestivum L.	Monocotyledon	Graminae	Herbaceous	root-Ca2+	120	moderate	0.01	Low	24-Epibrassinolide (EBR)	Foliar spray			3	3	1.56	0.08	2.57	0.16		0.4992	0.0022
18	757	Yuanjie Dong1 , Wanwan Wang1 , Guoqing Hu1	2017	Journal of Soil Science and Plant Nutrition	Triticum aestivum L.	Monocotyledon	Graminae	Herbaceous	root-Ca2+	120	moderate	0.1	moderate	24-Epibrassinolide (EBR)	Foliar spray			3	3	1.56	0.08	2.25	0.09		0.3662	0.0014
18	758	Yuanjie Dong1 , Wanwan Wang1 , Guoqing Hu1	2017	Journal of Soil Science and Plant Nutrition	Triticum aestivum L.	Monocotyledon	Graminae	Herbaceous	leaf-Mg2+	120	moderate	0.001	Low	24-Epibrassinolide (EBR)	Foliar spray			3	3	0.74	0.01	0.8	0.02		0.078	0.0003
18	759	Yuanjie Dong1 , Wanwan Wang1 , Guoqing Hu1	2017	Journal of Soil Science and Plant Nutrition	Triticum aestivum L.	Monocotyledon	Graminae	Herbaceous	leaf-Mg2+	120	moderate	0.01	Low	24-Epibrassinolide (EBR)	Foliar spray			3	3	0.74	0.01	0.8	0.03		0.078	0.0005
18	760	Yuanjie Dong1 , Wanwan Wang1 , Guoqing Hu1	2017	Journal of Soil Science and Plant Nutrition	Triticum aestivum L.	Monocotyledon	Graminae	Herbaceous	leaf-Mg2+	120	moderate	0.1	moderate	24-Epibrassinolide (EBR)	Foliar spray			3	3	0.74	0.01	0.79	0.02		0.0654	0.0003
18	761	Yuanjie Dong1 , Wanwan Wang1 , Guoqing Hu1	2017	Journal of Soil Science and Plant Nutrition	Triticum aestivum L.	Monocotyledon	Graminae	Herbaceous	root-Mg2+	120	moderate	0.001	Low	24-Epibrassinolide (EBR)	Foliar spray			3	3	0.52	0.04	0.63	0.01		0.1919	0.0021
18	762	Yuanjie Dong1 , Wanwan Wang1 , Guoqing Hu1	2017	Journal of Soil Science and Plant Nutrition	Triticum aestivum L.	Monocotyledon	Graminae	Herbaceous	root-Mg2+	120	moderate	0.01	Low	24-Epibrassinolide (EBR)	Foliar spray			3	3	0.52	0.04	0.77	0.04		0.3926	0.0029
18	763	Yuanjie Dong1 , Wanwan Wang1 , Guoqing Hu1	2017	Journal of Soil Science and Plant Nutrition	Triticum aestivum L.	Monocotyledon	Graminae	Herbaceous	root-Mg2+	120	moderate	0.1	moderate	24-Epibrassinolide (EBR)	Foliar spray			3	3	0.52	0.04	0.64	0.07		0.2076	0.006
19	764	M. V. Efimovaa, *, V. A. Khripacha,b , E. V. Boykoa ,	2018	Doklady Biological Sciences	Solanum tuberosum L.	Dicotyledons	Solanaceae	Herbaceous	MDA	100	moderate	1e-05	Low	24-epibrassinolide (EBL)	Culture medium	Pre-processing		3	3	0.169777	0.00913484	0.079716	0.00667532		-0.756	0.0033
19	765	M. V. Efimovaa, *, V. A. Khripacha,b , E. V. Boykoa ,	2018	Doklady Biological Sciences	Solanum tuberosum L.	Dicotyledons	Solanaceae	Herbaceous	MDA	100	moderate	0.0001	Low	24-epibrassinolide (EBL)	Culture medium	Pre-processing		3	3	0.169777	0.00913484	0.080325	0.012999		-0.7484	0.0097
19	766	M. V. Efimovaa, *, V. A. Khripacha,b , E. V. Boykoa ,	2018	Doklady Biological Sciences	Solanum tuberosum L.	Dicotyledons	Solanaceae	Herbaceous	MDA	100	moderate	0.001	Low	24-epibrassinolide (EBL)	Culture medium	Pre-processing		3	3	0.169777	0.00913484	0.061258	0.00491902		-1.0194	0.0031
19	767	M. V. Efimovaa, *, V. A. Khripacha,b , E. V. Boykoa ,	2018	Doklady Biological Sciences	Solanum tuberosum L.	Dicotyledons	Solanaceae	Herbaceous	MDA	100	moderate	0.01	Low	24-epibrassinolide (EBL)	Culture medium	Pre-processing		3	3	0.169777	0.00913484	0.083164	0.00632372		-0.7137	0.0029
19	768	M. V. Efimovaa, *, V. A. Khripacha,b , E. V. Boykoa ,	2018	Doklady Biological Sciences	Solanum tuberosum L.	Dicotyledons	Solanaceae	Herbaceous	MDA	100	moderate	1e-05	Low	28-homobrassinolide (HBL)	Culture medium	Pre-processing		3	3	0.169777	0.00913484	0.089452	0.00913484		-0.6408	0.0044
19	769	M. V. Efimovaa, *, V. A. Khripacha,b , E. V. Boykoa ,	2018	Doklady Biological Sciences	Solanum tuberosum L.	Dicotyledons	Solanaceae	Herbaceous	MDA	100	moderate	0.0001	Low	28-homobrassinolide (HBL)	Culture medium	Pre-processing		3	3	0.169777	0.00913484	0.111562	0.0112427		-0.4199	0.0044
19	770	M. V. Efimovaa, *, V. A. Khripacha,b , E. V. Boykoa ,	2018	Doklady Biological Sciences	Solanum tuberosum L.	Dicotyledons	Solanaceae	Herbaceous	MDA	100	moderate	0.001	Low	28-homobrassinolide (HBL)	Culture medium	Pre-processing		3	3	0.169777	0.00913484	0.080325	0.0108911		-0.7484	0.0071
19	771	M. V. Efimovaa, *, V. A. Khripacha,b , E. V. Boykoa ,	2018	Doklady Biological Sciences	Solanum tuberosum L.	Dicotyledons	Solanaceae	Herbaceous	MDA	100	moderate	0.01	Low	28-homobrassinolide (HBL)	Culture medium	Pre-processing		3	3	0.169777	0.00913484	0.113996	0.011946		-0.3983	0.0046
19	772	M. V. Efimovaa, *, V. A. Khripacha,b , E. V. Boykoa ,	2018	Doklady Biological Sciences	Solanum tuberosum L.	Dicotyledons	Solanaceae	Herbaceous	Chlorophyll a	100	moderate	1e-05	Low	24-epibrassinolide (EBL)	Culture medium	Pre-processing		3	3	1.35436	0.138419	1.56467	0.174844		0.1443	0.0076
19	773	M. V. Efimovaa, *, V. A. Khripacha,b , E. V. Boykoa ,	2018	Doklady Biological Sciences	Solanum tuberosum L.	Dicotyledons	Solanaceae	Herbaceous	Chlorophyll a	100	moderate	0.0001	Low	24-epibrassinolide (EBL)	Culture medium	Pre-processing		3	3	1.35436	0.138419	2.35121	0.160274		0.5516	0.005
19	774	M. V. Efimovaa, *, V. A. Khripacha,b , E. V. Boykoa ,	2018	Doklady Biological Sciences	Solanum tuberosum L.	Dicotyledons	Solanaceae	Herbaceous	Chlorophyll a	100	moderate	0.001	Low	24-epibrassinolide (EBL)	Culture medium	Pre-processing		3	3	1.35436	0.138419	1.90116	0.182129		0.3391	0.0065
19	775	M. V. Efimovaa, *, V. A. Khripacha,b , E. V. Boykoa ,	2018	Doklady Biological Sciences	Solanum tuberosum L.	Dicotyledons	Solanaceae	Herbaceous	Chlorophyll a	100	moderate	0.01	Low	24-epibrassinolide (EBL)	Culture medium	Pre-processing		3	3	1.35436	0.138419	1.94742	0.0947068		0.3632	0.0043
19	776	M. V. Efimovaa, *, V. A. Khripacha,b , E. V. Boykoa ,	2018	Doklady Biological Sciences	Solanum tuberosum L.	Dicotyledons	Solanaceae	Herbaceous	Chlorophyll a	100	moderate	1e-05	Low	28-homobrassinolide (HBL)	Culture medium	Pre-processing		3	3	1.35436	0.138419	1.50999	0.109277		0.1088	0.0052
19	777	M. V. Efimovaa, *, V. A. Khripacha,b , E. V. Boykoa ,	2018	Doklady Biological Sciences	Solanum tuberosum L.	Dicotyledons	Solanaceae	Herbaceous	Chlorophyll a	100	moderate	0.0001	Low	28-homobrassinolide (HBL)	Culture medium	Pre-processing		3	3	1.35436	0.138419	1.62776	0.138419		0.1839	0.0059
19	778	M. V. Efimovaa, *, V. A. Khripacha,b , E. V. Boykoa ,	2018	Doklady Biological Sciences	Solanum tuberosum L.	Dicotyledons	Solanaceae	Herbaceous	Chlorophyll a	100	moderate	0.001	Low	28-homobrassinolide (HBL)	Culture medium	Pre-processing		3	3	1.35436	0.138419	1.9979	0.182129		0.3888	0.0063
19	779	M. V. Efimovaa, *, V. A. Khripacha,b , E. V. Boykoa ,	2018	Doklady Biological Sciences	Solanum tuberosum L.	Dicotyledons	Solanaceae	Herbaceous	Chlorophyll a	100	moderate	0.01	Low	28-homobrassinolide (HBL)	Culture medium	Pre-processing		3	3	1.35436	0.138419	1.76235	0.189415		0.2633	0.0073
19	780	M. V. Efimovaa, *, V. A. Khripacha,b , E. V. Boykoa ,	2018	Doklady Biological Sciences	Solanum tuberosum L.	Dicotyledons	Solanaceae	Herbaceous	Chlorophyll b	100	moderate	1e-05	Low	24-epibrassinolide (EBL)	Culture medium	Pre-processing		3	3	1.90556	0.116318	1.94753	0.0799688		0.0218	0.0018
19	781	M. V. Efimovaa, *, V. A. Khripacha,b , E. V. Boykoa ,	2018	Doklady Biological Sciences	Solanum tuberosum L.	Dicotyledons	Solanaceae	Herbaceous	Chlorophyll b	100	moderate	0.0001	Low	24-epibrassinolide (EBL)	Culture medium	Pre-processing		3	3	1.90556	0.116318	2.91291	0.0945094		0.4244	0.0016
19	782	M. V. Efimovaa, *, V. A. Khripacha,b , E. V. Boykoa ,	2018	Doklady Biological Sciences	Solanum tuberosum L.	Dicotyledons	Solanaceae	Herbaceous	Chlorophyll b	100	moderate	0.001	Low	24-epibrassinolide (EBL)	Culture medium	Pre-processing		3	3	1.90556	0.116318	2.37566	0.0581588		0.2205	0.0014
19	783	M. V. Efimovaa, *, V. A. Khripacha,b , E. V. Boykoa ,	2018	Doklady Biological Sciences	Solanum tuberosum L.	Dicotyledons	Solanaceae	Herbaceous	Chlorophyll b	100	moderate	0.01	Low	24-epibrassinolide (EBL)	Culture medium	Pre-processing		3	3	1.90556	0.116318	2.33368	0.0508894		0.2027	0.0014
19	784	M. V. Efimovaa, *, V. A. Khripacha,b , E. V. Boykoa ,	2018	Doklady Biological Sciences	Solanum tuberosum L.	Dicotyledons	Solanaceae	Herbaceous	Chlorophyll b	100	moderate	1e-05	Low	28-homobrassinolide (HBL)	Culture medium	Pre-processing		3	3	1.90556	0.116318	1.88877	0.145397		-0.0088	0.0032
19	785	M. V. Efimovaa, *, V. A. Khripacha,b , E. V. Boykoa ,	2018	Doklady Biological Sciences	Solanum tuberosum L.	Dicotyledons	Solanaceae	Herbaceous	Chlorophyll b	100	moderate	0.0001	Low	28-homobrassinolide (HBL)	Culture medium	Pre-processing		3	3	1.90556	0.116318	2.07345	0.123589		0.0844	0.0024
19	786	M. V. Efimovaa, *, V. A. Khripacha,b , E. V. Boykoa ,	2018	Doklady Biological Sciences	Solanum tuberosum L.	Dicotyledons	Solanaceae	Herbaceous	Chlorophyll b	100	moderate	0.001	Low	28-homobrassinolide (HBL)	Culture medium	Pre-processing		3	3	1.90556	0.116318	2.4596	0.0726994		0.2552	0.0015
19	787	M. V. Efimovaa, *, V. A. Khripacha,b , E. V. Boykoa ,	2018	Doklady Biological Sciences	Solanum tuberosum L.	Dicotyledons	Solanaceae	Herbaceous	Chlorophyll b	100	moderate	0.01	Low	28-homobrassinolide (HBL)	Culture medium	Pre-processing		3	3	1.90556	0.116318	2.19937	0.04362		0.1434	0.0014
19	788	M. V. Efimovaa, *, V. A. Khripacha,b , E. V. Boykoa ,	2018	Doklady Biological Sciences	Solanum tuberosum L.	Dicotyledons	Solanaceae	Herbaceous	proline	100	moderate	1e-05	Low	24-epibrassinolide (EBL)	Culture medium	Pre-processing		3	3	22.8116	1.24335	47.3779	8.15083		0.7309	0.0109
19	789	M. V. Efimovaa, *, V. A. Khripacha,b , E. V. Boykoa ,	2018	Doklady Biological Sciences	Solanum tuberosum L.	Dicotyledons	Solanaceae	Herbaceous	proline	100	moderate	0.0001	Low	24-epibrassinolide (EBL)	Culture medium	Pre-processing		3	3	22.8116	1.24335	61.8943	8.70343		0.9982	0.0076
19	790	M. V. Efimovaa, *, V. A. Khripacha,b , E. V. Boykoa ,	2018	Doklady Biological Sciences	Solanum tuberosum L.	Dicotyledons	Solanaceae	Herbaceous	proline	100	moderate	0.001	Low	24-epibrassinolide (EBL)	Culture medium	Pre-processing		3	3	22.8116	1.24335	49.1326	8.28898		0.7673	0.0105
19	791	M. V. Efimovaa, *, V. A. Khripacha,b , E. V. Boykoa ,	2018	Doklady Biological Sciences	Solanum tuberosum L.	Dicotyledons	Solanaceae	Herbaceous	proline	100	moderate	0.01	Low	24-epibrassinolide (EBL)	Culture medium	Pre-processing		3	3	22.8116	1.24335	39.7208	3.31559		0.5546	0.0033
19	792	M. V. Efimovaa, *, V. A. Khripacha,b , E. V. Boykoa ,	2018	Doklady Biological Sciences	Solanum tuberosum L.	Dicotyledons	Solanaceae	Herbaceous	proline	100	moderate	1e-05	Low	28-homobrassinolide (HBL)	Culture medium	Pre-processing		3	3	22.8116	1.24335	56.4706	8.15083		0.9065	0.0079
19	793	M. V. Efimovaa, *, V. A. Khripacha,b , E. V. Boykoa ,	2018	Doklady Biological Sciences	Solanum tuberosum L.	Dicotyledons	Solanaceae	Herbaceous	proline	100	moderate	0.0001	Low	28-homobrassinolide (HBL)	Culture medium	Pre-processing		3	3	22.8116	1.24335	61.7348	7.04563		0.9956	0.0053
19	794	M. V. Efimovaa, *, V. A. Khripacha,b , E. V. Boykoa ,	2018	Doklady Biological Sciences	Solanum tuberosum L.	Dicotyledons	Solanaceae	Herbaceous	proline	100	moderate	0.001	Low	28-homobrassinolide (HBL)	Culture medium	Pre-processing		3	3	22.8116	1.24335	57.9063	5.11154		0.9316	0.0036
19	795	M. V. Efimovaa, *, V. A. Khripacha,b , E. V. Boykoa ,	2018	Doklady Biological Sciences	Solanum tuberosum L.	Dicotyledons	Solanaceae	Herbaceous	proline	100	moderate	0.01	Low	28-homobrassinolide (HBL)	Culture medium	Pre-processing		3	3	22.8116	1.24335	64.6062	8.01268		1.041	0.0061
20	796	M. V. Efimovaa, b, A. L. Savchukc , J. A. K. Hasanb, d,	2014	Russian Journal of Plant Physiology	Brassica napus L.	Dicotyledons	Cruciferae	Herbaceous	Plant height	175	High	0.0001	Low	24epibrassinolide (EBL)	medium	Meanwhile		3	3	35.5072	4.51839	50.7971	12.6766		0.3581	0.0262
20	797	M. V. Efimovaa, b, A. L. Savchukc , J. A. K. Hasanb, d,	2014	Russian Journal of Plant Physiology	Brassica napus L.	Dicotyledons	Cruciferae	Herbaceous	Plant height	175	High	0.0001	Low	24epibrassinolide (EBL)	medium	Meanwhile		3	3	40.4348	7.15412	58.4783	7.53066		0.369	0.016
20	798	M. V. Efimovaa, b, A. L. Savchukc , J. A. K. Hasanb, d,	2014	Russian Journal of Plant Physiology	Brassica napus L.	Dicotyledons	Cruciferae	Herbaceous	T-FW	175	High	0.0001	Low	24epibrassinolide (EBL)	medium	Meanwhile		3	3	2.69845	0.538462	6.41658	1.57231		0.8662	0.0333
20	799	M. V. Efimovaa, b, A. L. Savchukc , J. A. K. Hasanb, d,	2014	Russian Journal of Plant Physiology	Brassica napus L.	Dicotyledons	Cruciferae	Herbaceous	T-FW	175	High	0.0001	Low	24epibrassinolide (EBL)	medium	Meanwhile		3	3	4.43938	0.43077	8.35648	1.61538		0.6325	0.0156
20	800	M. V. Efimovaa, b, A. L. Savchukc , J. A. K. Hasanb, d,	2014	Russian Journal of Plant Physiology	Brassica napus L.	Dicotyledons	Cruciferae	Herbaceous	T-DW	175	High	0.0001	Low	24epibrassinolide (EBL)	medium	Meanwhile		3	3	0.28601	0.0861539	0.52228	0.172308		0.6022	0.0665
20	801	M. V. Efimovaa, b, A. L. Savchukc , J. A. K. Hasanb, d,	2014	Russian Journal of Plant Physiology	Brassica napus L.	Dicotyledons	Cruciferae	Herbaceous	T-DW	175	High	0.0001	Low	24epibrassinolide (EBL)	medium	Meanwhile		3	3	0.54715	0.107692	0.820725	0.215384		0.4055	0.0359
20	802	M. V. Efimovaa, b, A. L. Savchukc , J. A. K. Hasanb, d,	2014	Russian Journal of Plant Physiology	Brassica napus L.	Dicotyledons	Cruciferae	Herbaceous	proline	175	High	0.0001	Low	24epibrassinolide (EBL)	medium	Meanwhile		3	3	16.65	1.90526	11.34	0.138564		-0.3841	0.0044
20	803	M. V. Efimovaa, b, A. L. Savchukc , J. A. K. Hasanb, d,	2014	Russian Journal of Plant Physiology	Brassica napus L.	Dicotyledons	Cruciferae	Herbaceous	proline	175	High	0.0001	Low	24epibrassinolide (EBL)	medium	Meanwhile		3	3	21.01	2.30363	7.13	0.190526		-1.0807	0.0042
20	804	M. V. Efimovaa, b, A. L. Savchukc , J. A. K. Hasanb, d,	2014	Russian Journal of Plant Physiology	Brassica napus L.	Dicotyledons	Cruciferae	Herbaceous	RWC	175	High	0.0001	Low	24epibrassinolide (EBL)	medium	Meanwhile		3	3	87.7069	0.418081	90.9483	0.746573		0.0363	0
20	805	M. V. Efimovaa, b, A. L. Savchukc , J. A. K. Hasanb, d,	2014	Russian Journal of Plant Physiology	Brassica napus L.	Dicotyledons	Cruciferae	Herbaceous	RWC	175	High	0.0001	Low	24epibrassinolide (EBL)	medium	Meanwhile		3	3	86.4828	0.29863	89.5862	0.627122		0.0353	0
20	806	M. V. Efimovaa, b, A. L. Savchukc , J. A. K. Hasanb, d,	2014	Russian Journal of Plant Physiology	Brassica napus L.	Dicotyledons	Cruciferae	Herbaceous	Chlorophyll a	175	High	0.0001	Low	24epibrassinolide (EBL)	medium	Meanwhile		3	3	0.43012	0.0438226	0.618474	0.0194769		0.3632	0.0038
20	807	M. V. Efimovaa, b, A. L. Savchukc , J. A. K. Hasanb, d,	2014	Russian Journal of Plant Physiology	Brassica napus L.	Dicotyledons	Cruciferae	Herbaceous	Chlorophyll a	175	High	0.0001	Low	24epibrassinolide (EBL)	medium	Meanwhile		3	3	0.515863	0.0559955	0.676104	0.026781		0.2705	0.0045
20	808	M. V. Efimovaa, b, A. L. Savchukc , J. A. K. Hasanb, d,	2014	Russian Journal of Plant Physiology	Brassica napus L.	Dicotyledons	Cruciferae	Herbaceous	Chlorophyll b	175	High	0.0001	Low	24epibrassinolide (EBL)	medium	Meanwhile		3	3	0.111044	0.0170416	0.468072	0.0559955		1.4387	0.0126
20	809	M. V. Efimovaa, b, A. L. Savchukc , J. A. K. Hasanb, d,	2014	Russian Journal of Plant Physiology	Brassica napus L.	Dicotyledons	Cruciferae	Herbaceous	Chlorophyll b	175	High	0.0001	Low	24epibrassinolide (EBL)	medium	Meanwhile		3	3	0.181325	0.0292145	0.240361	0.0486914		0.2819	0.0223
20	810	M. V. Efimovaa, b, A. L. Savchukc , J. A. K. Hasanb, d,	2014	Russian Journal of Plant Physiology	Brassica napus L.	Dicotyledons	Cruciferae	Herbaceous	MDA	175	High	0.0001	Low	24epibrassinolide (EBL)	medium	Meanwhile		3	3	0.061979	0.00287347	0.044788	0.0039179		-0.3249	0.0033
20	811	M. V. Efimovaa, b, A. L. Savchukc , J. A. K. Hasanb, d,	2014	Russian Journal of Plant Physiology	Brassica napus L.	Dicotyledons	Cruciferae	Herbaceous	MDA	175	High	0.0001	Low	24epibrassinolide (EBL)	medium	Meanwhile		3	3	0.133911	0.0039179	0.076004	0.00522387		-0.5664	0.0019
21	812	Melek Ekinci1 , Ertan Yildirim, and Atilla Dursun	2012	HORTSCIENCE	Lactuca saliva	Dicotyledons	Asteraceae	Herbaceous	Shoot FW	50	Low	1	High	24-epibrassinolide	soak seeds24 and multiple sprays			3	3	130.448	8.38766	133.777	6.29074		0.0252	0.0021
21	813	Melek Ekinci1 , Ertan Yildirim, and Atilla Dursun	2012	HORTSCIENCE	Lactuca saliva	Dicotyledons	Asteraceae	Herbaceous	Shoot FW	50	Low	2	High	24-epibrassinolide	soak seeds24 and multiple sprays			3	3	130.448	8.38766	136.501	4.71806		0.0454	0.0018
21	814	Melek Ekinci1 , Ertan Yildirim, and Atilla Dursun	2012	HORTSCIENCE	Lactuca saliva	Dicotyledons	Asteraceae	Herbaceous	Shoot FW	50	Low	3	High	24-epibrassinolide	soak seeds24 and multiple sprays			3	3	130.448	8.38766	165.254	9.43611		0.2365	0.0025
21	815	Melek Ekinci1 , Ertan Yildirim, and Atilla Dursun	2012	HORTSCIENCE	Lactuca saliva	Dicotyledons	Asteraceae	Herbaceous	Shoot FW	100	moderate	1	High	24-epibrassinolide	soak seeds24 and multiple sprays			3	3	52.9661	4.19383	63.5593	6.81497		0.1823	0.0059
21	816	Melek Ekinci1 , Ertan Yildirim, and Atilla Dursun	2012	HORTSCIENCE	Lactuca saliva	Dicotyledons	Asteraceae	Herbaceous	Shoot FW	100	moderate	2	High	24-epibrassinolide	soak seeds24 and multiple sprays			3	3	52.9661	4.19383	90.1937	7.86343		0.5323	0.0046
21	817	Melek Ekinci1 , Ertan Yildirim, and Atilla Dursun	2012	HORTSCIENCE	Lactuca saliva	Dicotyledons	Asteraceae	Herbaceous	Shoot FW	100	moderate	3	High	24-epibrassinolide	soak seeds24 and multiple sprays			3	3	52.9661	4.19383	106.235	12.0573		0.696	0.0064
21	818	Melek Ekinci1 , Ertan Yildirim, and Atilla Dursun	2012	HORTSCIENCE	Lactuca saliva	Dicotyledons	Asteraceae	Herbaceous	shoot DW	50	Low	1	High	24-epibrassinolide	soak seeds24 and multiple sprays			3	3	12.9041	1.11986	17.9418	1.02654		0.3296	0.0036
21	819	Melek Ekinci1 , Ertan Yildirim, and Atilla Dursun	2012	HORTSCIENCE	Lactuca saliva	Dicotyledons	Asteraceae	Herbaceous	shoot DW	50	Low	2	High	24-epibrassinolide	soak seeds24 and multiple sprays			3	3	12.9041	1.11986	16.8642	0.186644		0.2676	0.0026
21	820	Melek Ekinci1 , Ertan Yildirim, and Atilla Dursun	2012	HORTSCIENCE	Lactuca saliva	Dicotyledons	Asteraceae	Herbaceous	shoot DW	50	Low	3	High	24-epibrassinolide	soak seeds24 and multiple sprays			3	3	12.9041	1.11986	17.9957	0.979878		0.3326	0.0035
21	821	Melek Ekinci1 , Ertan Yildirim, and Atilla Dursun	2012	HORTSCIENCE	Lactuca saliva	Dicotyledons	Asteraceae	Herbaceous	shoot DW	100	moderate	1	High	24-epibrassinolide	soak seeds24 and multiple sprays			3	3	9.91379	0.55993	13.9547	1.25984		0.3419	0.0038
21	822	Melek Ekinci1 , Ertan Yildirim, and Atilla Dursun	2012	HORTSCIENCE	Lactuca saliva	Dicotyledons	Asteraceae	Herbaceous	shoot DW	100	moderate	2	High	24-epibrassinolide	soak seeds24 and multiple sprays			3	3	9.91379	0.55993	14.8976	1.86643		0.4073	0.0063
21	823	Melek Ekinci1 , Ertan Yildirim, and Atilla Dursun	2012	HORTSCIENCE	Lactuca saliva	Dicotyledons	Asteraceae	Herbaceous	shoot DW	100	moderate	3	High	24-epibrassinolide	soak seeds24 and multiple sprays			3	3	9.91379	0.55993	15.9213	0.606592		0.4737	0.0015
21	824	Melek Ekinci1 , Ertan Yildirim, and Atilla Dursun	2012	HORTSCIENCE	Lactuca saliva	Dicotyledons	Asteraceae	Herbaceous	root FW	50	Low	1	High	24-epibrassinolide	soak seeds24 and multiple sprays			3	3	44.6281	2.00403	42.7273	2.43346		-0.0435	0.0018
21	825	Melek Ekinci1 , Ertan Yildirim, and Atilla Dursun	2012	HORTSCIENCE	Lactuca saliva	Dicotyledons	Asteraceae	Herbaceous	root FW	50	Low	2	High	24-epibrassinolide	soak seeds24 and multiple sprays			3	3	44.6281	2.00403	43.719	3.00604		-0.0206	0.0022
21	826	Melek Ekinci1 , Ertan Yildirim, and Atilla Dursun	2012	HORTSCIENCE	Lactuca saliva	Dicotyledons	Asteraceae	Herbaceous	root FW	50	Low	3	High	24-epibrassinolide	soak seeds24 and multiple sprays			3	3	44.6281	2.00403	53.5537	1.86088		0.1823	0.0011
21	827	Melek Ekinci1 , Ertan Yildirim, and Atilla Dursun	2012	HORTSCIENCE	Lactuca saliva	Dicotyledons	Asteraceae	Herbaceous	root FW	100	moderate	1	High	24-epibrassinolide	soak seeds24 and multiple sprays			3	3	34.6281	4.1512	35.7025	4.58063		0.0306	0.0103
21	828	Melek Ekinci1 , Ertan Yildirim, and Atilla Dursun	2012	HORTSCIENCE	Lactuca saliva	Dicotyledons	Asteraceae	Herbaceous	root FW	100	moderate	2	High	24-epibrassinolide	soak seeds24 and multiple sprays			3	3	34.6281	4.1512	38.3471	3.14918		0.102	0.007
21	829	Melek Ekinci1 , Ertan Yildirim, and Atilla Dursun	2012	HORTSCIENCE	Lactuca saliva	Dicotyledons	Asteraceae	Herbaceous	root FW	100	moderate	3	High	24-epibrassinolide	soak seeds24 and multiple sprays			3	3	34.6281	4.1512	42.8099	2.43346		0.2121	0.0059
21	830	Melek Ekinci1 , Ertan Yildirim, and Atilla Dursun	2012	HORTSCIENCE	Lactuca saliva	Dicotyledons	Asteraceae	Herbaceous	root DW	50	Low	1	High	24-epibrassinolide	soak seeds24 and multiple sprays			3	3	2.08582	0.264978	2.28358	0.129258		0.0906	0.0064
21	831	Melek Ekinci1 , Ertan Yildirim, and Atilla Dursun	2012	HORTSCIENCE	Lactuca saliva	Dicotyledons	Asteraceae	Herbaceous	root DW	50	Low	2	High	24-epibrassinolide	soak seeds24 and multiple sprays			3	3	2.08582	0.264978	2.10448	0.180961		0.0089	0.0078
21	832	Melek Ekinci1 , Ertan Yildirim, and Atilla Dursun	2012	HORTSCIENCE	Lactuca saliva	Dicotyledons	Asteraceae	Herbaceous	root DW	50	Low	3	High	24-epibrassinolide	soak seeds24 and multiple sprays			3	3	2.08582	0.264978	2.42537	0.103405		0.1508	0.006
21	833	Melek Ekinci1 , Ertan Yildirim, and Atilla Dursun	2012	HORTSCIENCE	Lactuca saliva	Dicotyledons	Asteraceae	Herbaceous	root DW	100	moderate	1	High	24-epibrassinolide	soak seeds24 and multiple sprays			3	3	1.76866	0.0904806	1.84328	0.0517034		0.0413	0.0011
21	834	Melek Ekinci1 , Ertan Yildirim, and Atilla Dursun	2012	HORTSCIENCE	Lactuca saliva	Dicotyledons	Asteraceae	Herbaceous	root DW	100	moderate	2	High	24-epibrassinolide	soak seeds24 and multiple sprays			3	3	1.76866	0.0904806	2.32463	0.148646		0.2733	0.0022
21	835	Melek Ekinci1 , Ertan Yildirim, and Atilla Dursun	2012	HORTSCIENCE	Lactuca saliva	Dicotyledons	Asteraceae	Herbaceous	root DW	100	moderate	3	High	24-epibrassinolide	soak seeds24 and multiple sprays			3	3	1.76866	0.0904806	2.25746	0.0517034		0.244	0.001
21	836	Melek Ekinci1 , Ertan Yildirim, and Atilla Dursun	2012	HORTSCIENCE	Lactuca saliva	Dicotyledons	Asteraceae	Herbaceous	Total chlorophyll	50	Low	1	High	24-epibrassinolide	soak seeds24 and multiple sprays			3	3	21.1203	1.58113	28.6307	2.29982		0.3042	0.004
21	837	Melek Ekinci1 , Ertan Yildirim, and Atilla Dursun	2012	HORTSCIENCE	Lactuca saliva	Dicotyledons	Asteraceae	Herbaceous	Total chlorophyll	50	Low	2	High	24-epibrassinolide	soak seeds24 and multiple sprays			3	3	21.1203	1.58113	27.5519	1.58113		0.2658	0.003
21	838	Melek Ekinci1 , Ertan Yildirim, and Atilla Dursun	2012	HORTSCIENCE	Lactuca saliva	Dicotyledons	Asteraceae	Herbaceous	Total chlorophyll	50	Low	3	High	24-epibrassinolide	soak seeds24 and multiple sprays			3	3	21.1203	1.58113	26.473	0.718694		0.2259	0.0021
21	839	Melek Ekinci1 , Ertan Yildirim, and Atilla Dursun	2012	HORTSCIENCE	Lactuca saliva	Dicotyledons	Asteraceae	Herbaceous	Total chlorophyll	100	moderate	1	High	24-epibrassinolide	soak seeds24 and multiple sprays			3	3	26.888	0.862431	32.7801	1.72486		0.1981	0.0013
21	840	Melek Ekinci1 , Ertan Yildirim, and Atilla Dursun	2012	HORTSCIENCE	Lactuca saliva	Dicotyledons	Asteraceae	Herbaceous	Total chlorophyll	100	moderate	2	High	24-epibrassinolide	soak seeds24 and multiple sprays			3	3	26.888	0.862431	31.6183	1.43739		0.1621	0.001
21	841	Melek Ekinci1 , Ertan Yildirim, and Atilla Dursun	2012	HORTSCIENCE	Lactuca saliva	Dicotyledons	Asteraceae	Herbaceous	Total chlorophyll	100	moderate	3	High	24-epibrassinolide	soak seeds24 and multiple sprays			3	3	26.888	0.862431	33.444	1.14991		0.2182	0.0007
21	842	Melek Ekinci1 , Ertan Yildirim, and Atilla Dursun	2012	HORTSCIENCE	Lactuca saliva	Dicotyledons	Asteraceae	Herbaceous	Gs	50	Low	1	High	24-epibrassinolide	soak seeds24 and multiple sprays			3	3	161.623	6.5292	161.623	4.8969		0	0.0008
21	843	Melek Ekinci1 , Ertan Yildirim, and Atilla Dursun	2012	HORTSCIENCE	Lactuca saliva	Dicotyledons	Asteraceae	Herbaceous	Gs	50	Low	2	High	24-epibrassinolide	soak seeds24 and multiple sprays			3	3	161.623	6.5292	180.471	6.5292		0.1103	0.001
21	844	Melek Ekinci1 , Ertan Yildirim, and Atilla Dursun	2012	HORTSCIENCE	Lactuca saliva	Dicotyledons	Asteraceae	Herbaceous	Gs	50	Low	3	High	24-epibrassinolide	soak seeds24 and multiple sprays			3	3	161.623	6.5292	261.518	14.6907		0.4812	0.0016
21	845	Melek Ekinci1 , Ertan Yildirim, and Atilla Dursun	2012	HORTSCIENCE	Lactuca saliva	Dicotyledons	Asteraceae	Herbaceous	Gs	100	moderate	1	High	24-epibrassinolide	soak seeds24 and multiple sprays			3	3	120.157	11.4261	139.948	3.2646		0.1525	0.0032
21	846	Melek Ekinci1 , Ertan Yildirim, and Atilla Dursun	2012	HORTSCIENCE	Lactuca saliva	Dicotyledons	Asteraceae	Herbaceous	Gs	100	moderate	2	High	24-epibrassinolide	soak seeds24 and multiple sprays			3	3	120.157	11.4261	135.236	16.323		0.1182	0.0079
21	847	Melek Ekinci1 , Ertan Yildirim, and Atilla Dursun	2012	HORTSCIENCE	Lactuca saliva	Dicotyledons	Asteraceae	Herbaceous	Gs	100	moderate	3	High	24-epibrassinolide	soak seeds24 and multiple sprays			3	3	120.157	11.4261	210.628	4.8969		0.5613	0.0032
21	848	Melek Ekinci1 , Ertan Yildirim, and Atilla Dursun	2012	HORTSCIENCE	Lactuca saliva	Dicotyledons	Asteraceae	Herbaceous	leaf-K+	50	Low	1	High	24-epibrassinolide	soak seeds24 and multiple sprays			3	3	5915.49	1115.2	6156.94	836.403		0.04	0.018
21	849	Melek Ekinci1 , Ertan Yildirim, and Atilla Dursun	2012	HORTSCIENCE	Lactuca saliva	Dicotyledons	Asteraceae	Herbaceous	leaf-K+	50	Low	2	High	24-epibrassinolide	soak seeds24 and multiple sprays			3	3	5915.49	1115.2	6639.84	2369.81		0.1155	0.0543
21	850	Melek Ekinci1 , Ertan Yildirim, and Atilla Dursun	2012	HORTSCIENCE	Lactuca saliva	Dicotyledons	Asteraceae	Herbaceous	leaf-K+	50	Low	3	High	24-epibrassinolide	soak seeds24 and multiple sprays			3	3	5915.49	1115.2	7122.74	836.403		0.1857	0.0164
21	851	Melek Ekinci1 , Ertan Yildirim, and Atilla Dursun	2012	HORTSCIENCE	Lactuca saliva	Dicotyledons	Asteraceae	Herbaceous	leaf-K+	100	moderate	1	High	24-epibrassinolide	soak seeds24 and multiple sprays			3	3	4104.63	906.103	4185.11	557.602		0.0194	0.0222
21	852	Melek Ekinci1 , Ertan Yildirim, and Atilla Dursun	2012	HORTSCIENCE	Lactuca saliva	Dicotyledons	Asteraceae	Herbaceous	leaf-K+	100	moderate	2	High	24-epibrassinolide	soak seeds24 and multiple sprays			3	3	4104.63	906.103	6559.36	2369.81		0.4688	0.0598
21	853	Melek Ekinci1 , Ertan Yildirim, and Atilla Dursun	2012	HORTSCIENCE	Lactuca saliva	Dicotyledons	Asteraceae	Herbaceous	leaf-K+	100	moderate	3	High	24-epibrassinolide	soak seeds24 and multiple sprays			3	3	4104.63	906.103	7002.01	766.703		0.5341	0.0202
21	854	Melek Ekinci1 , Ertan Yildirim, and Atilla Dursun	2012	HORTSCIENCE	Lactuca saliva	Dicotyledons	Asteraceae	Herbaceous	root-K+	50	Low	1	High	24-epibrassinolide	soak seeds24 and multiple sprays			3	3	4064.39	906.103	4225.35	697.002		0.0388	0.0256
21	855	Melek Ekinci1 , Ertan Yildirim, and Atilla Dursun	2012	HORTSCIENCE	Lactuca saliva	Dicotyledons	Asteraceae	Herbaceous	root-K+	50	Low	2	High	24-epibrassinolide	soak seeds24 and multiple sprays			3	3	4064.39	906.103	5714.29	2021.31		0.3407	0.0583
21	856	Melek Ekinci1 , Ertan Yildirim, and Atilla Dursun	2012	HORTSCIENCE	Lactuca saliva	Dicotyledons	Asteraceae	Herbaceous	root-K+	50	Low	3	High	24-epibrassinolide	soak seeds24 and multiple sprays			3	3	4064.39	906.103	6519.11	906.103		0.4725	0.023
21	857	Melek Ekinci1 , Ertan Yildirim, and Atilla Dursun	2012	HORTSCIENCE	Lactuca saliva	Dicotyledons	Asteraceae	Herbaceous	root-K+	100	moderate	1	High	24-epibrassinolide	soak seeds24 and multiple sprays			3	3	3903.42	766.703	3742.45	487.902		-0.0421	0.0185
21	858	Melek Ekinci1 , Ertan Yildirim, and Atilla Dursun	2012	HORTSCIENCE	Lactuca saliva	Dicotyledons	Asteraceae	Herbaceous	root-K+	100	moderate	2	High	24-epibrassinolide	soak seeds24 and multiple sprays			3	3	3903.42	766.703	4788.73	1742.51		0.2044	0.057
21	859	Melek Ekinci1 , Ertan Yildirim, and Atilla Dursun	2012	HORTSCIENCE	Lactuca saliva	Dicotyledons	Asteraceae	Herbaceous	root-K+	100	moderate	3	High	24-epibrassinolide	soak seeds24 and multiple sprays			3	3	3903.42	766.703	5432.6	557.602		0.3306	0.0164
21	860	Melek Ekinci1 , Ertan Yildirim, and Atilla Dursun	2012	HORTSCIENCE	Lactuca saliva	Dicotyledons	Asteraceae	Herbaceous	leaf-Na+	50	Low	1	High	24-epibrassinolide	soak seeds24 and multiple sprays			3	3	16008.1	4021.46	13930.8	2328.22		-0.139	0.0303
21	861	Melek Ekinci1 , Ertan Yildirim, and Atilla Dursun	2012	HORTSCIENCE	Lactuca saliva	Dicotyledons	Asteraceae	Herbaceous	leaf-Na+	50	Low	2	High	24-epibrassinolide	soak seeds24 and multiple sprays			3	3	16008.1	4021.46	12586.6	2116.56		-0.2405	0.0305
21	862	Melek Ekinci1 , Ertan Yildirim, and Atilla Dursun	2012	HORTSCIENCE	Lactuca saliva	Dicotyledons	Asteraceae	Herbaceous	leaf-Na+	50	Low	3	High	24-epibrassinolide	soak seeds24 and multiple sprays			3	3	16008.1	4021.46	11731.2	1693.25		-0.3108	0.028
21	863	Melek Ekinci1 , Ertan Yildirim, and Atilla Dursun	2012	HORTSCIENCE	Lactuca saliva	Dicotyledons	Asteraceae	Herbaceous	leaf-Na+	100	moderate	1	High	24-epibrassinolide	soak seeds24 and multiple sprays			3	3	44602.8	9312.86	40692.5	5503.05		-0.0918	0.0206
21	864	Melek Ekinci1 , Ertan Yildirim, and Atilla Dursun	2012	HORTSCIENCE	Lactuca saliva	Dicotyledons	Asteraceae	Herbaceous	leaf-Na+	100	moderate	2	High	24-epibrassinolide	soak seeds24 and multiple sprays			3	3	44602.8	9312.86	35193.5	6349.68		-0.2369	0.0254
21	865	Melek Ekinci1 , Ertan Yildirim, and Atilla Dursun	2012	HORTSCIENCE	Lactuca saliva	Dicotyledons	Asteraceae	Herbaceous	leaf-Na+	100	moderate	3	High	24-epibrassinolide	soak seeds24 and multiple sprays			3	3	44602.8	9312.86	30183.3	3598.15		-0.3905	0.0193
21	866	Melek Ekinci1 , Ertan Yildirim, and Atilla Dursun	2012	HORTSCIENCE	Lactuca saliva	Dicotyledons	Asteraceae	Herbaceous	root-Na+	50	Low	1	High	24-epibrassinolide	soak seeds24 and multiple sprays			3	3	56111.1	9863.07	38055.6	5292.38		-0.3883	0.0167
21	867	Melek Ekinci1 , Ertan Yildirim, and Atilla Dursun	2012	HORTSCIENCE	Lactuca saliva	Dicotyledons	Asteraceae	Herbaceous	root-Na+	50	Low	2	High	24-epibrassinolide	soak seeds24 and multiple sprays			3	3	56111.1	9863.07	34166.7	6254.63		-0.4961	0.0215
21	868	Melek Ekinci1 , Ertan Yildirim, and Atilla Dursun	2012	HORTSCIENCE	Lactuca saliva	Dicotyledons	Asteraceae	Herbaceous	root-Na+	50	Low	3	High	24-epibrassinolide	soak seeds24 and multiple sprays			3	3	56111.1	9863.07	29444.4	3849		-0.6448	0.016
21	869	Melek Ekinci1 , Ertan Yildirim, and Atilla Dursun	2012	HORTSCIENCE	Lactuca saliva	Dicotyledons	Asteraceae	Herbaceous	root-Na+	100	moderate	1	High	24-epibrassinolide	soak seeds24 and multiple sprays			3	3	69166.7	1924.5	59722.2	8660.25		-0.1468	0.0073
21	870	Melek Ekinci1 , Ertan Yildirim, and Atilla Dursun	2012	HORTSCIENCE	Lactuca saliva	Dicotyledons	Asteraceae	Herbaceous	root-Na+	100	moderate	2	High	24-epibrassinolide	soak seeds24 and multiple sprays			3	3	69166.7	1924.5	60000	9622.51		-0.1422	0.0088
21	871	Melek Ekinci1 , Ertan Yildirim, and Atilla Dursun	2012	HORTSCIENCE	Lactuca saliva	Dicotyledons	Asteraceae	Herbaceous	root-Na+	100	moderate	3	High	24-epibrassinolide	soak seeds24 and multiple sprays			3	3	69166.7	1924.5	53611.1	5292.38		-0.2548	0.0035
22	872	Ali Abdel Aziz El-Mashad & Heba Ibrahim Mohamed	2012	Protoplasma	Vigna unguiculata (Linn.) Walp.	Dicotyledons	Leguminosae	Herbaceous	Plant height	25	Low			brassinolide	Foliar spray			3	3	14.1	0.384515	17.6	0.308305		0.2217	0.0004
22	873	Ali Abdel Aziz El-Mashad & Heba Ibrahim Mohamed	2012	Protoplasma	Vigna unguiculata (Linn.) Walp.	Dicotyledons	Leguminosae	Herbaceous	Plant height	50	Low			brassinolide	Foliar spray			3	3	12.9	0.561184	16.9	0.41396		0.2701	0.0008
22	874	Ali Abdel Aziz El-Mashad & Heba Ibrahim Mohamed	2012	Protoplasma	Vigna unguiculata (Linn.) Walp.	Dicotyledons	Leguminosae	Herbaceous	Plant height	100	moderate			brassinolide	Foliar spray			3	3	11.6	0.782887	12.6	0.911059		0.0827	0.0033
22	875	Ali Abdel Aziz El-Mashad & Heba Ibrahim Mohamed	2012	Protoplasma	Vigna unguiculata (Linn.) Walp.	Dicotyledons	Leguminosae	Herbaceous	Plant height	150	High			brassinolide	Foliar spray			3	3	10.8	0.559452	12.1	1.0756		0.1137	0.0035
22	876	Ali Abdel Aziz El-Mashad & Heba Ibrahim Mohamed	2012	Protoplasma	Vigna unguiculata (Linn.) Walp.	Dicotyledons	Leguminosae	Herbaceous	root length	25	Low			brassinolide	Foliar spray			3	3	13.2	0.114315	14.9	0.216506		0.1211	0.0001
22	877	Ali Abdel Aziz El-Mashad & Heba Ibrahim Mohamed	2012	Protoplasma	Vigna unguiculata (Linn.) Walp.	Dicotyledons	Leguminosae	Herbaceous	root length	50	Low			brassinolide	Foliar spray			3	3	11.9	0.554256	14.3	0.569845		0.1837	0.0013
22	878	Ali Abdel Aziz El-Mashad & Heba Ibrahim Mohamed	2012	Protoplasma	Vigna unguiculata (Linn.) Walp.	Dicotyledons	Leguminosae	Herbaceous	root length	100	moderate			brassinolide	Foliar spray			3	3	9.2	0.713605	9.9	0.327358		0.0733	0.0024
22	879	Ali Abdel Aziz El-Mashad & Heba Ibrahim Mohamed	2012	Protoplasma	Vigna unguiculata (Linn.) Walp.	Dicotyledons	Leguminosae	Herbaceous	root length	150	High			brassinolide	Foliar spray			3	3	8.8	0.575041	9.3	0.265004		0.0553	0.0017
22	880	Ali Abdel Aziz El-Mashad & Heba Ibrahim Mohamed	2012	Protoplasma	Vigna unguiculata (Linn.) Walp.	Dicotyledons	Leguminosae	Herbaceous	Shoot FW	25	Low			brassinolide	Foliar spray			3	3	7.84	0.576773	8.8	0.401836		0.1155	0.0025
22	881	Ali Abdel Aziz El-Mashad & Heba Ibrahim Mohamed	2012	Protoplasma	Vigna unguiculata (Linn.) Walp.	Dicotyledons	Leguminosae	Herbaceous	Shoot FW	50	Low			brassinolide	Foliar spray			3	3	6.1	0.436477	7.87	0.417424		0.2548	0.0026
22	882	Ali Abdel Aziz El-Mashad & Heba Ibrahim Mohamed	2012	Protoplasma	Vigna unguiculata (Linn.) Walp.	Dicotyledons	Leguminosae	Herbaceous	Shoot FW	100	moderate			brassinolide	Foliar spray			3	3	5.4	0.568113	6.32	0.862561		0.1573	0.0099
22	883	Ali Abdel Aziz El-Mashad & Heba Ibrahim Mohamed	2012	Protoplasma	Vigna unguiculata (Linn.) Walp.	Dicotyledons	Leguminosae	Herbaceous	Shoot FW	150	High			brassinolide	Foliar spray			3	3	4.67	0.265004	5.43	0.902398		0.1508	0.0103
22	884	Ali Abdel Aziz El-Mashad & Heba Ibrahim Mohamed	2012	Protoplasma	Vigna unguiculata (Linn.) Walp.	Dicotyledons	Leguminosae	Herbaceous	shoot DW	25	Low			brassinolide	Foliar spray			3	3	1.3	0.259808	1.41	0.779423		0.0812	0.1152
22	885	Ali Abdel Aziz El-Mashad & Heba Ibrahim Mohamed	2012	Protoplasma	Vigna unguiculata (Linn.) Walp.	Dicotyledons	Leguminosae	Herbaceous	shoot DW	50	Low			brassinolide	Foliar spray			3	3	0.85	0.277128	1.32	0.381051		0.4402	0.0632
22	886	Ali Abdel Aziz El-Mashad & Heba Ibrahim Mohamed	2012	Protoplasma	Vigna unguiculata (Linn.) Walp.	Dicotyledons	Leguminosae	Herbaceous	shoot DW	100	moderate			brassinolide	Foliar spray			3	3	0.76	0.294449	0.87	0.103923		0.1352	0.0548
22	887	Ali Abdel Aziz El-Mashad & Heba Ibrahim Mohamed	2012	Protoplasma	Vigna unguiculata (Linn.) Walp.	Dicotyledons	Leguminosae	Herbaceous	shoot DW	150	High			brassinolide	Foliar spray			3	3	0.68	0.0519615	0.77	0.173205		0.1243	0.0188
22	888	Ali Abdel Aziz El-Mashad & Heba Ibrahim Mohamed	2012	Protoplasma	Vigna unguiculata (Linn.) Walp.	Dicotyledons	Leguminosae	Herbaceous	root FW	25	Low			brassinolide	Foliar spray			3	3	2.92	0.710141	3.05	0.273664		0.0436	0.0224
22	889	Ali Abdel Aziz El-Mashad & Heba Ibrahim Mohamed	2012	Protoplasma	Vigna unguiculata (Linn.) Walp.	Dicotyledons	Leguminosae	Herbaceous	root FW	50	Low			brassinolide	Foliar spray			3	3	2.39	0.554256	2.67	0.919719		0.1108	0.0575
22	890	Ali Abdel Aziz El-Mashad & Heba Ibrahim Mohamed	2012	Protoplasma	Vigna unguiculata (Linn.) Walp.	Dicotyledons	Leguminosae	Herbaceous	root FW	100	moderate			brassinolide	Foliar spray			3	3	2.23	0.446869	2.59	0.223435		0.1497	0.0159
22	891	Ali Abdel Aziz El-Mashad & Heba Ibrahim Mohamed	2012	Protoplasma	Vigna unguiculata (Linn.) Walp.	Dicotyledons	Leguminosae	Herbaceous	root FW	150	High			brassinolide	Foliar spray			3	3	1.87	0.190526	1.99	0.656447		0.0622	0.0397
22	892	Ali Abdel Aziz El-Mashad & Heba Ibrahim Mohamed	2012	Protoplasma	Vigna unguiculata (Linn.) Walp.	Dicotyledons	Leguminosae	Herbaceous	root DW	25	Low			brassinolide	Foliar spray			3	3	0.36	0.034641	0.39	0.0519615		0.08	0.009
22	893	Ali Abdel Aziz El-Mashad & Heba Ibrahim Mohamed	2012	Protoplasma	Vigna unguiculata (Linn.) Walp.	Dicotyledons	Leguminosae	Herbaceous	root DW	50	Low			brassinolide	Foliar spray			3	3	0.28	0.0173205	0.32	0.069282		0.1335	0.0169
22	894	Ali Abdel Aziz El-Mashad & Heba Ibrahim Mohamed	2012	Protoplasma	Vigna unguiculata (Linn.) Walp.	Dicotyledons	Leguminosae	Herbaceous	root DW	100	moderate			brassinolide	Foliar spray			3	3	0.26	0.155885	0.311	0.0866025		0.1791	0.1457
22	895	Ali Abdel Aziz El-Mashad & Heba Ibrahim Mohamed	2012	Protoplasma	Vigna unguiculata (Linn.) Walp.	Dicotyledons	Leguminosae	Herbaceous	root DW	150	High			brassinolide	Foliar spray			3	3	0.18	0.034641	0.21	0.034641		0.1542	0.0214
22	896	Ali Abdel Aziz El-Mashad & Heba Ibrahim Mohamed	2012	Protoplasma	Vigna unguiculata (Linn.) Walp.	Dicotyledons	Leguminosae	Herbaceous	MDA	25	Low			brassinolide	Foliar spray			3	3	9.03	1.39603	6.71	1.3891		-0.297	0.0223
22	897	Ali Abdel Aziz El-Mashad & Heba Ibrahim Mohamed	2012	Protoplasma	Vigna unguiculata (Linn.) Walp.	Dicotyledons	Leguminosae	Herbaceous	MDA	50	Low			brassinolide	Foliar spray			3	3	11.74	1.26613	7.35	1.01325		-0.4683	0.0102
22	898	Ali Abdel Aziz El-Mashad & Heba Ibrahim Mohamed	2012	Protoplasma	Vigna unguiculata (Linn.) Walp.	Dicotyledons	Leguminosae	Herbaceous	MDA	100	moderate			brassinolide	Foliar spray			3	3	12.45	3.43985	8.65	1.02191		-0.3642	0.0301
22	899	Ali Abdel Aziz El-Mashad & Heba Ibrahim Mohamed	2012	Protoplasma	Vigna unguiculata (Linn.) Walp.	Dicotyledons	Leguminosae	Herbaceous	MDA	150	High			brassinolide	Foliar spray			3	3	18	10.1498	11.16	2.89252		-0.478	0.1284
22	900	Ali Abdel Aziz El-Mashad & Heba Ibrahim Mohamed	2012	Protoplasma	Vigna unguiculata (Linn.) Walp.	Dicotyledons	Leguminosae	Herbaceous	Soluble protein content	25	Low			brassinolide	Foliar spray			3	3	17.5	1.81865	19	0.866025		0.0822	0.0043
22	901	Ali Abdel Aziz El-Mashad & Heba Ibrahim Mohamed	2012	Protoplasma	Vigna unguiculata (Linn.) Walp.	Dicotyledons	Leguminosae	Herbaceous	Soluble protein content	50	Low			brassinolide	Foliar spray			3	3	16.8	1.3891	18.4	0.62527		0.091	0.0027
22	902	Ali Abdel Aziz El-Mashad & Heba Ibrahim Mohamed	2012	Protoplasma	Vigna unguiculata (Linn.) Walp.	Dicotyledons	Leguminosae	Herbaceous	Soluble protein content	100	moderate			brassinolide	Foliar spray			3	3	15.8	1.27652	17.6	0.436477		0.1079	0.0024
22	903	Ali Abdel Aziz El-Mashad & Heba Ibrahim Mohamed	2012	Protoplasma	Vigna unguiculata (Linn.) Walp.	Dicotyledons	Leguminosae	Herbaceous	Soluble protein content	150	High			brassinolide	Foliar spray			3	3	12.3	0.60795	17.7	1.25227		0.364	0.0025
22	904	Ali Abdel Aziz El-Mashad & Heba Ibrahim Mohamed	2012	Protoplasma	Vigna unguiculata (Linn.) Walp.	Dicotyledons	Leguminosae	Herbaceous	ASA	25	Low			brassinolide	Foliar spray			3	3	4.47	0.990733	5.89	0.665108		0.2759	0.0206
22	905	Ali Abdel Aziz El-Mashad & Heba Ibrahim Mohamed	2012	Protoplasma	Vigna unguiculata (Linn.) Walp.	Dicotyledons	Leguminosae	Herbaceous	ASA	50	Low			brassinolide	Foliar spray			3	3	4.94	1.31636	6.14	0.956092		0.2175	0.0318
22	906	Ali Abdel Aziz El-Mashad & Heba Ibrahim Mohamed	2012	Protoplasma	Vigna unguiculata (Linn.) Walp.	Dicotyledons	Leguminosae	Herbaceous	ASA	100	moderate			brassinolide	Foliar spray			3	3	5.48	2.30536	7.16	3.90751		0.2674	0.1583
22	907	Ali Abdel Aziz El-Mashad & Heba Ibrahim Mohamed	2012	Protoplasma	Vigna unguiculata (Linn.) Walp.	Dicotyledons	Leguminosae	Herbaceous	ASA	150	High			brassinolide	Foliar spray			3	3	7.56	2.11137	8.65	0.223435		0.1347	0.0262
22	908	Ali Abdel Aziz El-Mashad & Heba Ibrahim Mohamed	2012	Protoplasma	Vigna unguiculata (Linn.) Walp.	Dicotyledons	Leguminosae	Herbaceous	GSH	25	Low			brassinolide	Foliar spray			3	3	6.9	0.708409	8.2	0.737854		0.1726	0.0062
22	909	Ali Abdel Aziz El-Mashad & Heba Ibrahim Mohamed	2012	Protoplasma	Vigna unguiculata (Linn.) Walp.	Dicotyledons	Leguminosae	Herbaceous	GSH	50	Low			brassinolide	Foliar spray			3	3	7.6	0.308305	9.4	1.35446		0.2126	0.0075
22	910	Ali Abdel Aziz El-Mashad & Heba Ibrahim Mohamed	2012	Protoplasma	Vigna unguiculata (Linn.) Walp.	Dicotyledons	Leguminosae	Herbaceous	GSH	100	moderate			brassinolide	Foliar spray			3	3	5.7	0.902398	6.9	0.947432		0.1911	0.0146
22	911	Ali Abdel Aziz El-Mashad & Heba Ibrahim Mohamed	2012	Protoplasma	Vigna unguiculata (Linn.) Walp.	Dicotyledons	Leguminosae	Herbaceous	GSH	150	High			brassinolide	Foliar spray			3	3	4.6	1.13103	5.3	0.639127		0.1417	0.025
22	912	Ali Abdel Aziz El-Mashad & Heba Ibrahim Mohamed	2012	Protoplasma	Vigna unguiculata (Linn.) Walp.	Dicotyledons	Leguminosae	Herbaceous	PPO	25	Low			brassinolide	Foliar spray			3	3	22	0.173205	21.4	1.73205		-0.0277	0.0022
22	913	Ali Abdel Aziz El-Mashad & Heba Ibrahim Mohamed	2012	Protoplasma	Vigna unguiculata (Linn.) Walp.	Dicotyledons	Leguminosae	Herbaceous	PPO	50	Low			brassinolide	Foliar spray			3	3	19.5	1.30077	20.1	2.68468		0.0303	0.0074
22	914	Ali Abdel Aziz El-Mashad & Heba Ibrahim Mohamed	2012	Protoplasma	Vigna unguiculata (Linn.) Walp.	Dicotyledons	Leguminosae	Herbaceous	PPO	100	moderate			brassinolide	Foliar spray			3	3	18.1	1.12757	19.8	0.173205		0.0898	0.0013
22	915	Ali Abdel Aziz El-Mashad & Heba Ibrahim Mohamed	2012	Protoplasma	Vigna unguiculata (Linn.) Walp.	Dicotyledons	Leguminosae	Herbaceous	PPO	150	High			brassinolide	Foliar spray			3	3	15.3	1.30077	18.1	1.21244		0.1681	0.0039
22	916	Ali Abdel Aziz El-Mashad & Heba Ibrahim Mohamed	2012	Protoplasma	Vigna unguiculata (Linn.) Walp.	Dicotyledons	Leguminosae	Herbaceous	POX	25	Low			brassinolide	Foliar spray			3	3	13.14	1.61081	14.97	1.87061		0.1304	0.0102
22	917	Ali Abdel Aziz El-Mashad & Heba Ibrahim Mohamed	2012	Protoplasma	Vigna unguiculata (Linn.) Walp.	Dicotyledons	Leguminosae	Herbaceous	POX	50	Low			brassinolide	Foliar spray			3	3	14.6	1.37698	15.75	0.140296		0.0758	0.003
22	918	Ali Abdel Aziz El-Mashad & Heba Ibrahim Mohamed	2012	Protoplasma	Vigna unguiculata (Linn.) Walp.	Dicotyledons	Leguminosae	Herbaceous	POX	100	moderate			brassinolide	Foliar spray			3	3	15.42	0.35507	17.54	5.32606		0.1288	0.0309
22	919	Ali Abdel Aziz El-Mashad & Heba Ibrahim Mohamed	2012	Protoplasma	Vigna unguiculata (Linn.) Walp.	Dicotyledons	Leguminosae	Herbaceous	POX	150	High			brassinolide	Foliar spray			3	3	18.06	0.103923	20.01	6.28734		0.1025	0.0329
22	920	Ali Abdel Aziz El-Mashad & Heba Ibrahim Mohamed	2012	Protoplasma	Vigna unguiculata (Linn.) Walp.	Dicotyledons	Leguminosae	Herbaceous	SOD	25	Low			brassinolide	Foliar spray			3	3	7.52	0.469386	8.42	0.902398		0.113	0.0051
22	921	Ali Abdel Aziz El-Mashad & Heba Ibrahim Mohamed	2012	Protoplasma	Vigna unguiculata (Linn.) Walp.	Dicotyledons	Leguminosae	Herbaceous	SOD	50	Low			brassinolide	Foliar spray			3	3	8.1	0.0952628	9.82	0.386247		0.1926	0.0006
22	922	Ali Abdel Aziz El-Mashad & Heba Ibrahim Mohamed	2012	Protoplasma	Vigna unguiculata (Linn.) Walp.	Dicotyledons	Leguminosae	Herbaceous	SOD	100	moderate			brassinolide	Foliar spray			3	3	9.57	0.386247	10.51	1.1293		0.0937	0.0044
22	923	Ali Abdel Aziz El-Mashad & Heba Ibrahim Mohamed	2012	Protoplasma	Vigna unguiculata (Linn.) Walp.	Dicotyledons	Leguminosae	Herbaceous	SOD	150	High			brassinolide	Foliar spray			3	3	10.44	0.670304	11.87	1.15355		0.1284	0.0045
23	924	Q. Fariduddin	2013	ENVIRONMENTAL MONITORING AND ASSESSMENT	Cucumis sativus L.	Dicotyledons	Cucurbitaceae	Herbaceous	Plant height	150	High	0.01	Low	24-Epibrassinolide	Foliar spray	Post-processing		5	5	12.6923	0.967529	17.1635	0.645021		0.3018	0.0014
23	925	Q. Fariduddin	2013	ENVIRONMENTAL MONITORING AND ASSESSMENT	Cucumis sativus L.	Dicotyledons	Cucurbitaceae	Herbaceous	Plant height	150	High	0.01	Low	24-Epibrassinolide	Foliar spray	Post-processing		5	5	9.51923	1.93506	13.9904	2.25757		0.3851	0.0135
23	926	Q. Fariduddin	2013	ENVIRONMENTAL MONITORING AND ASSESSMENT	Cucumis sativus L.	Dicotyledons	Cucurbitaceae	Herbaceous	root length	150	High	0.01	Low	24-Epibrassinolide	Foliar spray	Post-processing		5	5	2.63768	1.28547	4.19324	1.05862		0.4636	0.0602
23	927	Q. Fariduddin	2013	ENVIRONMENTAL MONITORING AND ASSESSMENT	Cucumis sativus L.	Dicotyledons	Cucurbitaceae	Herbaceous	root length	150	High	0.01	Low	24-Epibrassinolide	Foliar spray	Post-processing		5	5	1.55556	0.756158	2.70531	0.90739		0.5534	0.0698
23	928	Q. Fariduddin	2013	ENVIRONMENTAL MONITORING AND ASSESSMENT	Cucumis sativus L.	Dicotyledons	Cucurbitaceae	Herbaceous	T-FW	150	High	0.01	Low	24-Epibrassinolide	Foliar spray	Post-processing		5	5	0.891566	0.350229	1.6747	0.431049		0.6304	0.0441
23	929	Q. Fariduddin	2013	ENVIRONMENTAL MONITORING AND ASSESSMENT	Cucumis sativus L.	Dicotyledons	Cucurbitaceae	Herbaceous	T-FW	150	High	0.01	Low	24-Epibrassinolide	Foliar spray	Post-processing		5	5	0.554217	0.215526	1.10843	0.242466		0.6931	0.0398
23	930	Q. Fariduddin	2013	ENVIRONMENTAL MONITORING AND ASSESSMENT	Cucumis sativus L.	Dicotyledons	Cucurbitaceae	Herbaceous	T-DW	150	High	0.01	Low	24-Epibrassinolide	Foliar spray	Post-processing		5	5	0.086061	0.0216832	0.134545	0.0596292		0.4468	0.052
23	931	Q. Fariduddin	2013	ENVIRONMENTAL MONITORING AND ASSESSMENT	Cucumis sativus L.	Dicotyledons	Cucurbitaceae	Herbaceous	T-DW	150	High	0.01	Low	24-Epibrassinolide	Foliar spray	Post-processing		5	5	0.054545	0.018973	0.098182	0.0162629		0.5878	0.0297
23	932	Q. Fariduddin	2013	ENVIRONMENTAL MONITORING AND ASSESSMENT	Cucumis sativus L.	Dicotyledons	Cucurbitaceae	Herbaceous	Total chlorophyll	150	High	0.01	Low	24-Epibrassinolide	Foliar spray	Post-processing		5	5	29.5082	2.93255	38.3607	3.66568		0.2624	0.0038
23	933	Q. Fariduddin	2013	ENVIRONMENTAL MONITORING AND ASSESSMENT	Cucumis sativus L.	Dicotyledons	Cucurbitaceae	Herbaceous	Total chlorophyll	150	High	0.01	Low	24-Epibrassinolide	Foliar spray	Post-processing		5	5	21.3115	2.19941	31.1475	5.13196		0.3795	0.0076
23	934	Q. Fariduddin	2013	ENVIRONMENTAL MONITORING AND ASSESSMENT	Cucumis sativus L.	Dicotyledons	Cucurbitaceae	Herbaceous	REC	150	High	0.01	Low	24-Epibrassinolide	Foliar spray	Post-processing		5	5	28.6747	3.77168	18.7952	1.61644		-0.4224	0.0049
23	935	Q. Fariduddin	2013	ENVIRONMENTAL MONITORING AND ASSESSMENT	Cucumis sativus L.	Dicotyledons	Cucurbitaceae	Herbaceous	REC	150	High	0.01	Low	24-Epibrassinolide	Foliar spray	Post-processing		5	5	33.9759	2.69406	22.8916	1.61644		-0.3949	0.0023
23	936	Q. Fariduddin	2013	ENVIRONMENTAL MONITORING AND ASSESSMENT	Cucumis sativus L.	Dicotyledons	Cucurbitaceae	Herbaceous	Pn	150	High	0.01	Low	24-Epibrassinolide	Foliar spray	Post-processing		5	5	6.08696	1.74997	8.95652	1.16664		0.3862	0.0199
23	937	Q. Fariduddin	2013	ENVIRONMENTAL MONITORING AND ASSESSMENT	Cucumis sativus L.	Dicotyledons	Cucurbitaceae	Herbaceous	Pn	150	High	0.01	Low	24-Epibrassinolide	Foliar spray	Post-processing		5	5	3.65217	0.972204	5.65217	1.16664		0.4367	0.0227
23	938	Q. Fariduddin	2013	ENVIRONMENTAL MONITORING AND ASSESSMENT	Cucumis sativus L.	Dicotyledons	Cucurbitaceae	Herbaceous	Gs	150	High	0.01	Low	24-Epibrassinolide	Foliar spray	Post-processing		5	5	0.011483	0.00684684	0.034067	0.0136937		1.0875	0.1034
23	939	Q. Fariduddin	2013	ENVIRONMENTAL MONITORING AND ASSESSMENT	Cucumis sativus L.	Dicotyledons	Cucurbitaceae	Herbaceous	Gs	150	High	0.01	Low	24-Epibrassinolide	Foliar spray	Post-processing		5	5	0.019139	0.0111267	0.046316	0.00684684		0.8838	0.072
23	940	Q. Fariduddin	2013	ENVIRONMENTAL MONITORING AND ASSESSMENT	Cucumis sativus L.	Dicotyledons	Cucurbitaceae	Herbaceous	Ci	150	High	0.01	Low	24-Epibrassinolide	Foliar spray	Post-processing		5	5	93.6306	6.40911	120.382	8.54548		0.2513	0.0019
23	941	Q. Fariduddin	2013	ENVIRONMENTAL MONITORING AND ASSESSMENT	Cucumis sativus L.	Dicotyledons	Cucurbitaceae	Herbaceous	Ci	150	High	0.01	Low	24-Epibrassinolide	Foliar spray	Post-processing		5	5	70.7006	6.40911	103.185	6.40911		0.3781	0.0024
23	942	Q. Fariduddin	2013	ENVIRONMENTAL MONITORING AND ASSESSMENT	Cucumis sativus L.	Dicotyledons	Cucurbitaceae	Herbaceous	Fv/Fm	150	High	0.01	Low	24-Epibrassinolide	Foliar spray	Post-processing		5	5	0.492308	0.0952654	0.804734	0.0740943		0.4914	0.0092
23	943	Q. Fariduddin	2013	ENVIRONMENTAL MONITORING AND ASSESSMENT	Cucumis sativus L.	Dicotyledons	Cucurbitaceae	Herbaceous	Fv/Fm	150	High	0.01	Low	24-Epibrassinolide	Foliar spray	Post-processing		5	5	0.48284	0.0846799	0.639053	0.0635088		0.2803	0.0081
23	944	Q. Fariduddin	2013	ENVIRONMENTAL MONITORING AND ASSESSMENT	Cucumis sativus L.	Dicotyledons	Cucurbitaceae	Herbaceous	CAT	150	High	0.01	Low	24-Epibrassinolide	Foliar spray	Post-processing		5	5	364.286	10.6479	430.952	10.6479		0.1681	0.0003
23	945	Q. Fariduddin	2013	ENVIRONMENTAL MONITORING AND ASSESSMENT	Cucumis sativus L.	Dicotyledons	Cucurbitaceae	Herbaceous	CAT	150	High	0.01	Low	24-Epibrassinolide	Foliar spray	Post-processing		5	5	316.667	5.32397	385.714	15.9719		0.1972	0.0004
23	946	Q. Fariduddin	2013	ENVIRONMENTAL MONITORING AND ASSESSMENT	Cucumis sativus L.	Dicotyledons	Cucurbitaceae	Herbaceous	POD	150	High	0.01	Low	24-Epibrassinolide	Foliar spray	Post-processing		5	5	79.3103	3.85529	96.5517	5.14039		0.1967	0.001
23	947	Q. Fariduddin	2013	ENVIRONMENTAL MONITORING AND ASSESSMENT	Cucumis sativus L.	Dicotyledons	Cucurbitaceae	Herbaceous	POD	150	High	0.01	Low	24-Epibrassinolide	Foliar spray	Post-processing		5	5	54.5977	6.42548	66.6667	6.42548		0.1997	0.0046
23	948	Q. Fariduddin	2013	ENVIRONMENTAL MONITORING AND ASSESSMENT	Cucumis sativus L.	Dicotyledons	Cucurbitaceae	Herbaceous	SOD	150	High	0.01	Low	24-Epibrassinolide	Foliar spray	Post-processing		5	5	229.635	6.28109	247.191	6.28109		0.0737	0.0003
23	949	Q. Fariduddin	2013	ENVIRONMENTAL MONITORING AND ASSESSMENT	Cucumis sativus L.	Dicotyledons	Cucurbitaceae	Herbaceous	SOD	150	High	0.01	Low	24-Epibrassinolide	Foliar spray	Post-processing		5	5	193.82	4.71082	219.101	6.28109		0.1226	0.0003
23	950	Q. Fariduddin	2013	ENVIRONMENTAL MONITORING AND ASSESSMENT	Cucumis sativus L.	Dicotyledons	Cucurbitaceae	Herbaceous	proline	150	High	0.01	Low	24-Epibrassinolide	Foliar spray	Post-processing		5	5	16.4327	0.91535	19.9415	1.43841		0.1935	0.0017
23	951	Q. Fariduddin	2013	ENVIRONMENTAL MONITORING AND ASSESSMENT	Cucumis sativus L.	Dicotyledons	Cucurbitaceae	Herbaceous	proline	150	High	0.01	Low	24-Epibrassinolide	Foliar spray	Post-processing		5	5	12.807	1.30764	14.7368	1.17688		0.1404	0.0034
24	952	Q. FARIDUDDIN	2013	PHOTOSYNTHETICA	Cucumis sativus L.	Dicotyledons	Cucurbitaceae	Herbaceous	Plant height	100	moderate	0.01	Low	24-epibrassinolide	Foliar spray	Meanwhile		5	5	10.198	3.0995	16.2376	3.98507		0.4651	0.0305
24	953	Q. FARIDUDDIN	2013	PHOTOSYNTHETICA	Cucumis sativus L.	Dicotyledons	Cucurbitaceae	Herbaceous	root length	100	moderate	0.01	Low	24-epibrassinolide	Foliar spray	Meanwhile		5	5	2.71947	0.767495	4.80528	1.18076		0.5693	0.028
24	954	Q. FARIDUDDIN	2013	PHOTOSYNTHETICA	Cucumis sativus L.	Dicotyledons	Cucurbitaceae	Herbaceous	T-FW	100	moderate	0.01	Low	24-epibrassinolide	Foliar spray	Meanwhile		5	5	0.639344	0.201613	1.2459	0.384897		0.6672	0.039
24	955	Q. FARIDUDDIN	2013	PHOTOSYNTHETICA	Cucumis sativus L.	Dicotyledons	Cucurbitaceae	Herbaceous	T-DW	100	moderate	0.01	Low	24-epibrassinolide	Foliar spray	Meanwhile		5	5	0.072951	0.0201604	0.133607	0.0329909		0.6051	0.0275
24	956	Q. FARIDUDDIN	2013	PHOTOSYNTHETICA	Cucumis sativus L.	Dicotyledons	Cucurbitaceae	Herbaceous	Total chlorophyll	100	moderate	0.01	Low	24-epibrassinolide	Foliar spray	Meanwhile		5	5	24.2126	0.44017	36.6142	1.32051		0.4136	0.0003
24	957	Q. FARIDUDDIN	2013	PHOTOSYNTHETICA	Cucumis sativus L.	Dicotyledons	Cucurbitaceae	Herbaceous	Pn	100	moderate	0.01	Low	24-epibrassinolide	Foliar spray	Meanwhile		5	5	11.8067	0.31305	9.84667	0.31305		-0.1815	0.0003
24	958	Q. FARIDUDDIN	2013	PHOTOSYNTHETICA	Cucumis sativus L.	Dicotyledons	Cucurbitaceae	Herbaceous	Ci	100	moderate	0.01	Low	24-epibrassinolide	Foliar spray	Meanwhile		5	5	86.6667	4.47214	138	5.96285		0.4652	0.0009
24	959	Q. FARIDUDDIN	2013	PHOTOSYNTHETICA	Cucumis sativus L.	Dicotyledons	Cucurbitaceae	Herbaceous	Gs	100	moderate	0.01	Low	24-epibrassinolide	Foliar spray	Meanwhile		5	5	0.0192	0.00119182	0.045867	0.00119182		0.8708	0.0009
24	960	Q. FARIDUDDIN	2013	PHOTOSYNTHETICA	Cucumis sativus L.	Dicotyledons	Cucurbitaceae	Herbaceous	Fv/Fm	100	moderate	0.01	Low	24-epibrassinolide	Foliar spray	Meanwhile		5	5	0.58	0.0178885	0.748	0.0268328		0.2544	0.0004
24	961	Q. FARIDUDDIN	2013	PHOTOSYNTHETICA	Cucumis sativus L.	Dicotyledons	Cucurbitaceae	Herbaceous	REC	100	moderate	0.01	Low	24-epibrassinolide	Foliar spray	Meanwhile		5	5	26.8	1.11803	18.7	0.67082		-0.3599	0.0006
24	962	Q. FARIDUDDIN	2013	PHOTOSYNTHETICA	Cucumis sativus L.	Dicotyledons	Cucurbitaceae	Herbaceous	proline	100	moderate	0.01	Low	24-epibrassinolide	Foliar spray	Meanwhile		5	5	16.6393	2.93255	20.1639	4.03225		0.1921	0.0142
24	963	Q. FARIDUDDIN	2013	PHOTOSYNTHETICA	Cucumis sativus L.	Dicotyledons	Cucurbitaceae	Herbaceous	CAT	100	moderate	0.01	Low	24-epibrassinolide	Foliar spray	Meanwhile		5	5	497.368	58.8439	615.789	88.2658		0.2136	0.0069
24	964	Q. FARIDUDDIN	2013	PHOTOSYNTHETICA	Cucumis sativus L.	Dicotyledons	Cucurbitaceae	Herbaceous	POX	100	moderate	0.01	Low	24-epibrassinolide	Foliar spray	Meanwhile		5	5	35.3755	5.30293	44.664	8.3963		0.2331	0.0116
24	965	Q. FARIDUDDIN	2013	PHOTOSYNTHETICA	Cucumis sativus L.	Dicotyledons	Cucurbitaceae	Herbaceous	SOD	100	moderate	0.01	Low	24-epibrassinolide	Foliar spray	Meanwhile		5	5	187.747	28.7242	234.19	33.1433		0.221	0.0087
25	966	E. O. Fedina	2013	RUSSIAN JOURNAL OF PLANT PHYSIOLOGY	Pisum sativum L.	Dicotyledons	Leguminosae	Herbaceous	Plant height	150	High	0.001	Low	24epibrassinolide (EPB)		Post-processing		4	4	8.5	0.4	9	0.2		0.0572	0.0007
25	967	E. O. Fedina	2013	RUSSIAN JOURNAL OF PLANT PHYSIOLOGY	Pisum sativum L.	Dicotyledons	Leguminosae	Herbaceous	Plant height	150	High	0.01	Low	24epibrassinolide (EPB)		Post-processing		4	4	8.5	0.4	10.2	0.4		0.1823	0.0009
25	968	E. O. Fedina	2013	RUSSIAN JOURNAL OF PLANT PHYSIOLOGY	Pisum sativum L.	Dicotyledons	Leguminosae	Herbaceous	Plant height	150	High	0.1	moderate	24epibrassinolide (EPB)		Post-processing		4	4	8.5	0.4	11	0.2		0.2578	0.0006
25	969	E. O. Fedina	2013	RUSSIAN JOURNAL OF PLANT PHYSIOLOGY	Pisum sativum L.	Dicotyledons	Leguminosae	Herbaceous	Leaf DW	150	High	0.001	Low	24epibrassinolide (EPB)		Post-processing		4	4	7.8	0.6	7	0.6		-0.1082	0.0033
25	970	E. O. Fedina	2013	RUSSIAN JOURNAL OF PLANT PHYSIOLOGY	Pisum sativum L.	Dicotyledons	Leguminosae	Herbaceous	Leaf DW	150	High	0.01	Low	24epibrassinolide (EPB)		Post-processing		4	4	7.8	0.6	8	0.6		0.0253	0.0029
25	971	E. O. Fedina	2013	RUSSIAN JOURNAL OF PLANT PHYSIOLOGY	Pisum sativum L.	Dicotyledons	Leguminosae	Herbaceous	Leaf DW	150	High	0.1	moderate	24epibrassinolide (EPB)		Post-processing		4	4	7.8	0.6	9.3	0.6		0.1759	0.0025
26	972	Ramiro N. Furio	2022	HORTICULTURAE	Fragaria ananassa Duch.	Dicotyledons	Rosaceae	Herbaceous	Total chlorophyll	100	moderate	0.208	moderate	24-epibrasinolide (EP24)	Foliar spray	Pre-processing		10	10	1.03169	0.0875698	0.989231	0.0525412		-0.042	0.001
26	973	Ramiro N. Furio	2022	HORTICULTURAE	Fragaria ananassa Duch.	Dicotyledons	Rosaceae	Herbaceous	Total chlorophyll	100	moderate	0.208	moderate	24-epibrasinolide (EP24)	Foliar spray	Pre-processing		10	10	0.819385	0.0934074	0.871077	0.0875698		0.0612	0.0023
26	974	Ramiro N. Furio	2022	HORTICULTURAE	Fragaria ananassa Duch.	Dicotyledons	Rosaceae	Herbaceous	Total chlorophyll	100	moderate	0.208	moderate	24-epibrasinolide (EP24)	Foliar spray	Pre-processing		10	10	0.710462	0.0934074	0.848923	0.0934074		0.1781	0.0029
26	975	Ramiro N. Furio	2022	HORTICULTURAE	Fragaria ananassa Duch.	Dicotyledons	Rosaceae	Herbaceous	Total chlorophyll	100	moderate	0.208	moderate	24-epibrasinolide (EP24)	Foliar spray	Pre-processing		10	10	0.629231	0.0934074	0.828615	0.0934074		0.2753	0.0035
26	976	Ramiro N. Furio	2022	HORTICULTURAE	Fragaria ananassa Duch.	Dicotyledons	Rosaceae	Herbaceous	root DW	100	moderate	0.208	moderate	24-epibrasinolide (EP24)	Foliar spray	Pre-processing		10	10	0.655856	0.319077	0.706306	0.319077		0.0741	0.0441
26	977	Ramiro N. Furio	2022	HORTICULTURAE	Fragaria ananassa Duch.	Dicotyledons	Rosaceae	Herbaceous	root length	100	moderate	0.208	moderate	24-epibrasinolide (EP24)	Foliar spray	Pre-processing		10	10	12.5405	2.73494	12.6126	2.73494		0.0057	0.0095
27	978	Abdelnasser Galal	2018	ACTA BIOLOGICA HUNGARICA	Cucurbita pepo Linn.	Dicotyledons	Cucurbitaceae	Herbaceous	Germination rate	100	moderate	10	High	24-EPIBRASSINOLIDE	Culture medium	Meanwhile		3	3	62.7	2.12	91.7	3.62		0.3802	0.0009
27	979	Abdelnasser Galal	2018	ACTA BIOLOGICA HUNGARICA	Cucurbita pepo Linn.	Dicotyledons	Cucurbitaceae	Herbaceous	Germination rate	150	High	10	High	24-EPIBRASSINOLIDE	Culture medium	Meanwhile		3	3	51.3	3.12	89.2	4.67		0.5532	0.0021
27	980	Abdelnasser Galal	2018	ACTA BIOLOGICA HUNGARICA	Cucurbita pepo Linn.	Dicotyledons	Cucurbitaceae	Herbaceous	Plant height	100	moderate	10	High	24-EPIBRASSINOLIDE	medium	Meanwhile		3	3	5.04	0.73	11.88	1.04		0.8575	0.0095
27	981	Abdelnasser Galal	2018	ACTA BIOLOGICA HUNGARICA	Cucurbita pepo Linn.	Dicotyledons	Cucurbitaceae	Herbaceous	Plant height	150	High	10	High	24-EPIBRASSINOLIDE	medium	Meanwhile		3	3	3.32	0.63	10.41	1.43		1.1428	0.0183
27	982	Abdelnasser Galal	2018	ACTA BIOLOGICA HUNGARICA	Cucurbita pepo Linn.	Dicotyledons	Cucurbitaceae	Herbaceous	shoot DW	100	moderate	10	High	24-EPIBRASSINOLIDE	medium	Meanwhile		3	3	4.3	1.43	9.6	1.12		0.8031	0.0414
27	983	Abdelnasser Galal	2018	ACTA BIOLOGICA HUNGARICA	Cucurbita pepo Linn.	Dicotyledons	Cucurbitaceae	Herbaceous	shoot DW	150	High	10	High	24-EPIBRASSINOLIDE	medium	Meanwhile		3	3	2.7	1.32	8.7	1.22		1.1701	0.0862
27	984	Abdelnasser Galal	2018	ACTA BIOLOGICA HUNGARICA	Cucurbita pepo Linn.	Dicotyledons	Cucurbitaceae	Herbaceous	root length	100	moderate	10	High	24-EPIBRASSINOLIDE	medium	Meanwhile		3	3	3.1	1.52	8.9	1.34		1.0546	0.0877
27	985	Abdelnasser Galal	2018	ACTA BIOLOGICA HUNGARICA	Cucurbita pepo Linn.	Dicotyledons	Cucurbitaceae	Herbaceous	root length	150	High	10	High	24-EPIBRASSINOLIDE	medium	Meanwhile		3	3	2.4	1.57	7.2	1.22		1.0986	0.1522
27	986	Abdelnasser Galal	2018	ACTA BIOLOGICA HUNGARICA	Cucurbita pepo Linn.	Dicotyledons	Cucurbitaceae	Herbaceous	root DW	100	moderate	10	High	24-EPIBRASSINOLIDE	medium	Meanwhile		3	3	3.02	1.05	7.98	0.22		0.9717	0.0405
27	987	Abdelnasser Galal	2018	ACTA BIOLOGICA HUNGARICA	Cucurbita pepo Linn.	Dicotyledons	Cucurbitaceae	Herbaceous	root DW	150	High	10	High	24-EPIBRASSINOLIDE	medium	Meanwhile		3	3	2.03	0.11	7.24	1.09		1.2716	0.0085
27	988	Abdelnasser Galal	2018	ACTA BIOLOGICA HUNGARICA	Cucurbita pepo Linn.	Dicotyledons	Cucurbitaceae	Herbaceous	Chlorophyll a	100	moderate	10	High	24-EPIBRASSINOLIDE	Culture medium	Meanwhile		3	3	0.53	0.05	1.27	0.14		0.8739	0.007
27	989	Abdelnasser Galal	2018	ACTA BIOLOGICA HUNGARICA	Cucurbita pepo Linn.	Dicotyledons	Cucurbitaceae	Herbaceous	Chlorophyll a	150	High	10	High	24-EPIBRASSINOLIDE	Culture medium	Meanwhile		3	3	0.41	0.03	1.24	0.13		1.1067	0.0054
27	990	Abdelnasser Galal	2018	ACTA BIOLOGICA HUNGARICA	Cucurbita pepo Linn.	Dicotyledons	Cucurbitaceae	Herbaceous	Chlorophyll b	100	moderate	10	High	24-EPIBRASSINOLIDE	Culture medium	Meanwhile		3	3	0.34	0.04	0.65	0.02		0.648	0.0049
27	991	Abdelnasser Galal	2018	ACTA BIOLOGICA HUNGARICA	Cucurbita pepo Linn.	Dicotyledons	Cucurbitaceae	Herbaceous	Chlorophyll b	150	High	10	High	24-EPIBRASSINOLIDE	Culture medium	Meanwhile		3	3	0.29	0.04	0.63	0.05		0.7758	0.0084
27	992	Abdelnasser Galal	2018	ACTA BIOLOGICA HUNGARICA	Cucurbita pepo Linn.	Dicotyledons	Cucurbitaceae	Herbaceous	Total chlorophyll	100	moderate	10	High	24-EPIBRASSINOLIDE	Culture medium	Meanwhile		3	3	0.87	0.01	1.92	0.02		0.7916	0.0001
27	993	Abdelnasser Galal	2018	ACTA BIOLOGICA HUNGARICA	Cucurbita pepo Linn.	Dicotyledons	Cucurbitaceae	Herbaceous	Total chlorophyll	150	High	10	High	24-EPIBRASSINOLIDE	Culture medium	Meanwhile		3	3	0.7	0.03	1.87	0.04		0.9826	0.0008
27	994	Abdelnasser Galal	2018	ACTA BIOLOGICA HUNGARICA	Cucurbita pepo Linn.	Dicotyledons	Cucurbitaceae	Herbaceous	proline	100	moderate	10	High	24-EPIBRASSINOLIDE	Culture medium	Meanwhile		3	3	25.9003	3.25563	24.164	3.25563		-0.0694	0.0113
27	995	Abdelnasser Galal	2018	ACTA BIOLOGICA HUNGARICA	Cucurbita pepo Linn.	Dicotyledons	Cucurbitaceae	Herbaceous	proline	150	High	10	High	24-EPIBRASSINOLIDE	Culture medium	Meanwhile		3	3	29.59	3.32797	27.492	3.40032		-0.0735	0.0093
27	996	Abdelnasser Galal	2018	ACTA BIOLOGICA HUNGARICA	Cucurbita pepo Linn.	Dicotyledons	Cucurbitaceae	Herbaceous	RWC	100	moderate	10	High	24-EPIBRASSINOLIDE	Culture medium	Meanwhile		3	3	52.5124	4.01653	66.9421	5.05785		0.2428	0.0039
27	997	Abdelnasser Galal	2018	ACTA BIOLOGICA HUNGARICA	Cucurbita pepo Linn.	Dicotyledons	Cucurbitaceae	Herbaceous	RWC	150	High	10	High	24-EPIBRASSINOLIDE	Culture medium	Meanwhile		3	3	38.0826	4.61157	64.7107	4.01653		0.5302	0.0062
27	998	Abdelnasser Galal	2018	ACTA BIOLOGICA HUNGARICA	Cucurbita pepo Linn.	Dicotyledons	Cucurbitaceae	Herbaceous	REC	100	moderate	10	High	24-EPIBRASSINOLIDE	Culture medium	Meanwhile		3	3	36.595	3.86777	23.5041	5.05785		-0.4427	0.0192
27	999	Abdelnasser Galal	2018	ACTA BIOLOGICA HUNGARICA	Cucurbita pepo Linn.	Dicotyledons	Cucurbitaceae	Herbaceous	REC	150	High	10	High	24-EPIBRASSINOLIDE	Culture medium	Meanwhile		3	3	44.7769	4.31405	19.6364	3.86777		-0.8243	0.016
27	1000	Abdelnasser Galal	2018	ACTA BIOLOGICA HUNGARICA	Cucurbita pepo Linn.	Dicotyledons	Cucurbitaceae	Herbaceous	MDA	100	moderate	10	High	24-EPIBRASSINOLIDE	Culture medium	Meanwhile		3	3	17.8075	1.93452	13.9385	1.38889		-0.245	0.0072
27	1001	Abdelnasser Galal	2018	ACTA BIOLOGICA HUNGARICA	Cucurbita pepo Linn.	Dicotyledons	Cucurbitaceae	Herbaceous	MDA	150	High	10	High	24-EPIBRASSINOLIDE	Culture medium	Meanwhile		3	3	19.3948	2.18254	15.5754	1.93452		-0.2193	0.0094
27	1002	Abdelnasser Galal	2018	ACTA BIOLOGICA HUNGARICA	Cucurbita pepo Linn.	Dicotyledons	Cucurbitaceae	Herbaceous	leaf-Ca2+	100	moderate	10	High	24-EPIBRASSINOLIDE	Culture medium	Meanwhile		3	3	23.5	2.7	36.5	1.36		0.4403	0.0049
27	1003	Abdelnasser Galal	2018	ACTA BIOLOGICA HUNGARICA	Cucurbita pepo Linn.	Dicotyledons	Cucurbitaceae	Herbaceous	leaf-Ca2+	150	High	10	High	24-EPIBRASSINOLIDE	Culture medium	Meanwhile		3	3	16.5	2.7	32.6	4.1		0.681	0.0142
27	1004	Abdelnasser Galal	2018	ACTA BIOLOGICA HUNGARICA	Cucurbita pepo Linn.	Dicotyledons	Cucurbitaceae	Herbaceous	leaf-K+	100	moderate	10	High	24-EPIBRASSINOLIDE	Culture medium	Meanwhile		3	3	21.8	2.9	34.7	4.4		0.4648	0.0113
27	1005	Abdelnasser Galal	2018	ACTA BIOLOGICA HUNGARICA	Cucurbita pepo Linn.	Dicotyledons	Cucurbitaceae	Herbaceous	leaf-K+	150	High	10	High	24-EPIBRASSINOLIDE	Culture medium	Meanwhile		3	3	19.5	1.8	38.7	4.6		0.6854	0.0075
27	1006	Abdelnasser Galal	2018	ACTA BIOLOGICA HUNGARICA	Cucurbita pepo Linn.	Dicotyledons	Cucurbitaceae	Herbaceous	leaf-Na+	100	moderate	10	High	24-EPIBRASSINOLIDE	Culture medium	Meanwhile		3	3	39.5	4.85	19.6	4.65		-0.7008	0.0238
27	1007	Abdelnasser Galal	2018	ACTA BIOLOGICA HUNGARICA	Cucurbita pepo Linn.	Dicotyledons	Cucurbitaceae	Herbaceous	leaf-Na+	150	High	10	High	24-EPIBRASSINOLIDE	Culture medium	Meanwhile		3	3	49.4	3.86	16.4	1.88		-1.1027	0.0064
28	1008	Jolanta Groszyk	2021	AGRONOMY-BASEL	Hordeum vulgare L.	Monocotyledon	Graminae	Herbaceous	Plant height	150	High	0.0001	Low	24-epibrassinolide	Petri dishes	Meanwhile		10	10	3.71707	0.555327	4.06829	0.740436		0.0903	0.0055
28	1009	Jolanta Groszyk	2021	AGRONOMY-BASEL	Hordeum vulgare L.	Monocotyledon	Graminae	Herbaceous	Plant height	150	High	0.001	Low	24-epibrassinolide	Petri dishes	Meanwhile		10	10	3.71707	0.555327	4.14146	0.647881		0.1081	0.0047
28	1010	Jolanta Groszyk	2021	AGRONOMY-BASEL	Hordeum vulgare L.	Monocotyledon	Graminae	Herbaceous	Plant height	150	High	0.01	Low	24-epibrassinolide	Petri dishes	Meanwhile		10	10	3.71707	0.555327	3.61463	0.416495		-0.0279	0.0036
28	1011	Jolanta Groszyk	2021	AGRONOMY-BASEL	Hordeum vulgare L.	Monocotyledon	Graminae	Herbaceous	Plant height	150	High	0.1	moderate	24-epibrassinolide	Petri dishes	Meanwhile		10	10	3.71707	0.555327	2.76585	0.601604		-0.2956	0.007
28	1012	Jolanta Groszyk	2021	AGRONOMY-BASEL	Hordeum vulgare L.	Monocotyledon	Graminae	Herbaceous	Plant height	150	High	1	High	24-epibrassinolide	Petri dishes	Meanwhile		10	10	3.71707	0.555327	0.84878	0.370218		-1.4769	0.0213
28	1013	Jolanta Groszyk	2021	AGRONOMY-BASEL	Hordeum vulgare L.	Monocotyledon	Graminae	Herbaceous	Plant height	150	High	0.0001	Low	24-epibrassinolide	Petri dishes	Meanwhile		10	10	2.61951	0.601604	3.20488	0.50905		0.2017	0.0078
28	1014	Jolanta Groszyk	2021	AGRONOMY-BASEL	Hordeum vulgare L.	Monocotyledon	Graminae	Herbaceous	Plant height	150	High	0.001	Low	24-epibrassinolide	Petri dishes	Meanwhile		10	10	2.61951	0.601604	2.80976	0.740436		0.0701	0.0122
28	1015	Jolanta Groszyk	2021	AGRONOMY-BASEL	Hordeum vulgare L.	Monocotyledon	Graminae	Herbaceous	Plant height	150	High	0.01	Low	24-epibrassinolide	Petri dishes	Meanwhile		10	10	2.61951	0.601604	0.907317	0.416495		-1.0603	0.0263
28	1016	Jolanta Groszyk	2021	AGRONOMY-BASEL	Hordeum vulgare L.	Monocotyledon	Graminae	Herbaceous	Plant height	150	High	0.1	moderate	24-epibrassinolide	Petri dishes	Meanwhile		10	10	2.61951	0.601604	0.702439	0.185109		-1.3162	0.0122
28	1017	Jolanta Groszyk	2021	AGRONOMY-BASEL	Hordeum vulgare L.	Monocotyledon	Graminae	Herbaceous	Plant height	150	High	1	High	24-epibrassinolide	Petri dishes	Meanwhile		10	10	2.61951	0.601604	0.629268	0.231386		-1.4262	0.0188
28	1018	Jolanta Groszyk	2021	AGRONOMY-BASEL	Hordeum vulgare L.	Monocotyledon	Graminae	Herbaceous	root length	150	High	0.0001	Low	24-epibrassinolide	Petri dishes	Meanwhile		10	10	4.78019	0.704904	4.78019	0.469936		0	0.0031
28	1019	Jolanta Groszyk	2021	AGRONOMY-BASEL	Hordeum vulgare L.	Monocotyledon	Graminae	Herbaceous	root length	150	High	0.001	Low	24-epibrassinolide	Petri dishes	Meanwhile		10	10	4.78019	0.704904	5.0774	0.626581		0.0603	0.0037
28	1020	Jolanta Groszyk	2021	AGRONOMY-BASEL	Hordeum vulgare L.	Monocotyledon	Graminae	Herbaceous	root length	150	High	0.01	Low	24-epibrassinolide	Petri dishes	Meanwhile		10	10	4.78019	0.704904	4.33437	0.783227		-0.0979	0.0054
28	1021	Jolanta Groszyk	2021	AGRONOMY-BASEL	Hordeum vulgare L.	Monocotyledon	Graminae	Herbaceous	root length	150	High	0.1	moderate	24-epibrassinolide	Petri dishes	Meanwhile		10	10	4.78019	0.704904	3.56656	0.548259		-0.2929	0.0045
28	1022	Jolanta Groszyk	2021	AGRONOMY-BASEL	Hordeum vulgare L.	Monocotyledon	Graminae	Herbaceous	root length	150	High	1	High	24-epibrassinolide	Petri dishes	Meanwhile		10	10	4.78019	0.704904	2.50155	0.469936		-0.6476	0.0057
28	1023	Jolanta Groszyk	2021	AGRONOMY-BASEL	Hordeum vulgare L.	Monocotyledon	Graminae	Herbaceous	root length	150	High	0.0001	Low	24-epibrassinolide	Petri dishes	Meanwhile		10	10	3.64087	0.548259	4.06192	0.548259		0.1094	0.0041
28	1024	Jolanta Groszyk	2021	AGRONOMY-BASEL	Hordeum vulgare L.	Monocotyledon	Graminae	Herbaceous	root length	150	High	0.001	Low	24-epibrassinolide	Petri dishes	Meanwhile		10	10	3.64087	0.548259	4.06192	0.548259		0.1094	0.0041
28	1025	Jolanta Groszyk	2021	AGRONOMY-BASEL	Hordeum vulgare L.	Monocotyledon	Graminae	Herbaceous	root length	150	High	0.01	Low	24-epibrassinolide	Petri dishes	Meanwhile		10	10	3.64087	0.548259	1.70898	0.548259		-0.7563	0.0126
28	1026	Jolanta Groszyk	2021	AGRONOMY-BASEL	Hordeum vulgare L.	Monocotyledon	Graminae	Herbaceous	root length	150	High	0.1	moderate	24-epibrassinolide	Petri dishes	Meanwhile		10	10	3.64087	0.548259	1.70898	0.548259		-0.7563	0.0126
28	1027	Jolanta Groszyk	2021	AGRONOMY-BASEL	Hordeum vulgare L.	Monocotyledon	Graminae	Herbaceous	root length	150	High	1	High	24-epibrassinolide	Petri dishes	Meanwhile		10	10	3.64087	0.548259	1.95666	0.469936		-0.621	0.008
28	1028	Jolanta Groszyk	2021	AGRONOMY-BASEL	Hordeum vulgare L.	Monocotyledon	Graminae	Herbaceous	T-FW	150	High	0.0001	Low	24-epibrassinolide	Petri dishes	Meanwhile		10	10	153.738	22.1655	168.224	20.6878		0.09	0.0036
28	1029	Jolanta Groszyk	2021	AGRONOMY-BASEL	Hordeum vulgare L.	Monocotyledon	Graminae	Herbaceous	T-FW	150	High	0.001	Low	24-epibrassinolide	Petri dishes	Meanwhile		10	10	153.738	22.1655	158.411	29.554		0.0299	0.0056
28	1030	Jolanta Groszyk	2021	AGRONOMY-BASEL	Hordeum vulgare L.	Monocotyledon	Graminae	Herbaceous	T-FW	150	High	0.01	Low	24-epibrassinolide	Petri dishes	Meanwhile		10	10	153.738	22.1655	146.729	17.7324		-0.0467	0.0035
28	1031	Jolanta Groszyk	2021	AGRONOMY-BASEL	Hordeum vulgare L.	Monocotyledon	Graminae	Herbaceous	T-FW	150	High	0.1	moderate	24-epibrassinolide	Petri dishes	Meanwhile		10	10	153.738	22.1655	124.766	23.6432		-0.2088	0.0057
28	1032	Jolanta Groszyk	2021	AGRONOMY-BASEL	Hordeum vulgare L.	Monocotyledon	Graminae	Herbaceous	T-FW	150	High	1	High	24-epibrassinolide	Petri dishes	Meanwhile		10	10	153.738	22.1655	76.6355	29.554		-0.6962	0.017
28	1033	Jolanta Groszyk	2021	AGRONOMY-BASEL	Hordeum vulgare L.	Monocotyledon	Graminae	Herbaceous	T-FW	150	High	0.0001	Low	24-epibrassinolide	Petri dishes	Meanwhile		10	10	91.5888	14.777	122.43	14.777		0.2902	0.0041
28	1034	Jolanta Groszyk	2021	AGRONOMY-BASEL	Hordeum vulgare L.	Monocotyledon	Graminae	Herbaceous	T-FW	150	High	0.001	Low	24-epibrassinolide	Petri dishes	Meanwhile		10	10	91.5888	14.777	126.168	23.6432		0.3203	0.0061
28	1035	Jolanta Groszyk	2021	AGRONOMY-BASEL	Hordeum vulgare L.	Monocotyledon	Graminae	Herbaceous	T-FW	150	High	0.01	Low	24-epibrassinolide	Petri dishes	Meanwhile		10	10	91.5888	14.777	83.1776	14.777		-0.0963	0.0058
28	1036	Jolanta Groszyk	2021	AGRONOMY-BASEL	Hordeum vulgare L.	Monocotyledon	Graminae	Herbaceous	T-FW	150	High	0.1	moderate	24-epibrassinolide	Petri dishes	Meanwhile		10	10	91.5888	14.777	79.4393	20.6878		-0.1423	0.0094
28	1037	Jolanta Groszyk	2021	AGRONOMY-BASEL	Hordeum vulgare L.	Monocotyledon	Graminae	Herbaceous	T-FW	150	High	1	High	24-epibrassinolide	Petri dishes	Meanwhile		10	10	91.5888	14.777	75.7009	8.8662		-0.1905	0.004
29	1038	Praveen Gupta, Chandra Shekhar Seth	2020	NITRIC OXIDE-BIOLOGY AND CHEMISTRY	Brassica juncea (L.) Czern	Dicotyledons	Cruciferae	Herbaceous	leaf-Na+	100	moderate	1	High	24 Epibrassinolide	Foliar spray			3	3	14.48	1.351	9.47	1.87061		-0.4246	0.0159
29	1039	Praveen Gupta, Chandra Shekhar Seth	2020	NITRIC OXIDE-BIOLOGY AND CHEMISTRY	Brassica juncea (L.) Czern	Dicotyledons	Cruciferae	Herbaceous	leaf-K+	100	moderate	1	High	24 Epibrassinolide	Foliar spray			3	3	9.29	1.12583	10.56	1.62813		0.1281	0.0128
29	1040	Praveen Gupta, Chandra Shekhar Seth	2020	NITRIC OXIDE-BIOLOGY AND CHEMISTRY	Brassica juncea (L.) Czern	Dicotyledons	Cruciferae	Herbaceous	H2O2	100	moderate	1	High	24 Epibrassinolide	Foliar spray			3	3	426.98	11.4662	354.15	12.0551		-0.187	0.0006
29	1041	Praveen Gupta, Chandra Shekhar Seth	2020	NITRIC OXIDE-BIOLOGY AND CHEMISTRY	Brassica juncea (L.) Czern	Dicotyledons	Cruciferae	Herbaceous	MDA	100	moderate	1	High	24 Epibrassinolide	Foliar spray			3	3	74.19	1.9399	54.19	4.03568		-0.3141	0.0021
29	1042	Praveen Gupta, Chandra Shekhar Seth	2020	NITRIC OXIDE-BIOLOGY AND CHEMISTRY	Brassica juncea (L.) Czern	Dicotyledons	Cruciferae	Herbaceous	RWC	100	moderate	1	High	24 Epibrassinolide	Foliar spray			3	3	61.46	5.81969	67.26	8.03672		0.0902	0.0077
29	1043	Praveen Gupta, Chandra Shekhar Seth	2020	NITRIC OXIDE-BIOLOGY AND CHEMISTRY	Brassica juncea (L.) Czern	Dicotyledons	Cruciferae	Herbaceous	Chlorophyll a	100	moderate	1	High	24 Epibrassinolide	Foliar spray			3	3	1.24	0.294449	1.85	0.034641		0.4001	0.0189
29	1044	Praveen Gupta, Chandra Shekhar Seth	2020	NITRIC OXIDE-BIOLOGY AND CHEMISTRY	Brassica juncea (L.) Czern	Dicotyledons	Cruciferae	Herbaceous	Chlorophyll b	100	moderate	1	High	24 Epibrassinolide	Foliar spray			3	3	0.35	0.034641	0.37	0.069282		0.0556	0.015
29	1045	Praveen Gupta, Chandra Shekhar Seth	2020	NITRIC OXIDE-BIOLOGY AND CHEMISTRY	Brassica juncea (L.) Czern	Dicotyledons	Cruciferae	Herbaceous	SOD	100	moderate	1	High	24 Epibrassinolide	Foliar spray			3	3	32.1788	8.70864	47.5978	8.12806		0.3915	0.0341
29	1046	Praveen Gupta, Chandra Shekhar Seth	2020	NITRIC OXIDE-BIOLOGY AND CHEMISTRY	Brassica juncea (L.) Czern	Dicotyledons	Cruciferae	Herbaceous	APX	100	moderate	1	High	24 Epibrassinolide	Foliar spray			3	3	72.067	2.90288	87.1508	9.67626		0.19	0.0046
29	1047	Praveen Gupta, Chandra Shekhar Seth	2020	NITRIC OXIDE-BIOLOGY AND CHEMISTRY	Brassica juncea (L.) Czern	Dicotyledons	Cruciferae	Herbaceous	DHAR	100	moderate	1	High	24 Epibrassinolide	Foliar spray			3	3	46.4286	8.04166	53.9286	5.56731		0.1497	0.0136
29	1048	Praveen Gupta, Chandra Shekhar Seth	2020	NITRIC OXIDE-BIOLOGY AND CHEMISTRY	Brassica juncea (L.) Czern	Dicotyledons	Cruciferae	Herbaceous	GR	100	moderate	1	High	24 Epibrassinolide	Foliar spray			3	3	65.1282	8.88231	81.0256	10.6588		0.2184	0.012
29	1049	Praveen Gupta, Chandra Shekhar Seth	2020	NITRIC OXIDE-BIOLOGY AND CHEMISTRY	Brassica juncea (L.) Czern	Dicotyledons	Cruciferae	Herbaceous	GSH	100	moderate	1	High	24 Epibrassinolide	Foliar spray			3	3	90.43	12.6959	120.83	5.54256		0.2898	0.0073
29	1050	Praveen Gupta, Chandra Shekhar Seth	2020	NITRIC OXIDE-BIOLOGY AND CHEMISTRY	Brassica juncea (L.) Czern	Dicotyledons	Cruciferae	Herbaceous	ASA	100	moderate	1	High	24 Epibrassinolide	Foliar spray			3	3	38.18	2.00918	52.38	1.47224		0.3162	0.0012
29	1051	Praveen Gupta, Chandra Shekhar Seth	2020	NITRIC OXIDE-BIOLOGY AND CHEMISTRY	Brassica juncea (L.) Czern	Dicotyledons	Cruciferae	Herbaceous	Proline	100	moderate	1	High	24 Epibrassinolide	Foliar spray			3	3	3.71	0.34641	4.47	0.814064		0.1864	0.014
30	1052	Praveen Gupta	2022	Journal of Plant Growth Regulation	Brassica juncea (L.) Czern	Dicotyledons	Cruciferae	Herbaceous	leaf-Na+	100	moderate	1	High	24-Epibrassinolide (EBL)	soak seeds	Pre-processing	8h	4	4	10.8	1.09	7.04	0.42		-0.4279	0.0034
30	1053	Praveen Gupta	2022	Journal of Plant Growth Regulation	Brassica juncea (L.) Czern	Dicotyledons	Cruciferae	Herbaceous	leaf-Na+	100	moderate	0.01	Low	24-Epibrassinolide (EBL)	soak seeds	Pre-processing	8h	4	4	10.8	1.09	9.55	0.66		-0.123	0.0037
30	1054	Praveen Gupta	2022	Journal of Plant Growth Regulation	Brassica juncea (L.) Czern	Dicotyledons	Cruciferae	Herbaceous	leaf-Na+	200	High	1	High	24-Epibrassinolide (EBL)	soak seeds	Pre-processing	8h	4	4	16.96	0.39	11.76	0.42		-0.3662	0.0005
30	1055	Praveen Gupta	2022	Journal of Plant Growth Regulation	Brassica juncea (L.) Czern	Dicotyledons	Cruciferae	Herbaceous	leaf-Na+	200	High	0.01	Low	24-Epibrassinolide (EBL)	soak seeds	Pre-processing	8h	4	4	16.96	0.39	13.65	0.39		-0.2171	0.0003
30	1056	Praveen Gupta	2022	Journal of Plant Growth Regulation	Brassica juncea (L.) Czern	Dicotyledons	Cruciferae	Herbaceous	leaf-K+	100	moderate	1	High	24-Epibrassinolide (EBL)	soak seeds	Pre-processing	8h	4	4	4.61	0.16	7.74	0.55		0.5182	0.0016
30	1057	Praveen Gupta	2022	Journal of Plant Growth Regulation	Brassica juncea (L.) Czern	Dicotyledons	Cruciferae	Herbaceous	leaf-K+	100	moderate	0.01	Low	24-Epibrassinolide (EBL)	soak seeds	Pre-processing	8h	4	4	4.61	0.16	5.58	0.28		0.191	0.0009
30	1058	Praveen Gupta	2022	Journal of Plant Growth Regulation	Brassica juncea (L.) Czern	Dicotyledons	Cruciferae	Herbaceous	leaf-K+	200	High	1	High	24-Epibrassinolide (EBL)	soak seeds	Pre-processing	8h	4	4	3.23	0.18	4.57	0.36		0.347	0.0023
30	1059	Praveen Gupta	2022	Journal of Plant Growth Regulation	Brassica juncea (L.) Czern	Dicotyledons	Cruciferae	Herbaceous	leaf-K+	200	High	0.01	Low	24-Epibrassinolide (EBL)	soak seeds	Pre-processing	8h	4	4	3.23	0.18	3.91	0.23		0.1911	0.0016
30	1060	Praveen Gupta	2022	Journal of Plant Growth Regulation	Brassica juncea (L.) Czern	Dicotyledons	Cruciferae	Herbaceous	leaf-Ca2+	100	moderate	1	High	24-Epibrassinolide (EBL)	soak seeds	Pre-processing	8h	4	4	1.38	0.12	2.18	0.25		0.4572	0.0052
30	1061	Praveen Gupta	2022	Journal of Plant Growth Regulation	Brassica juncea (L.) Czern	Dicotyledons	Cruciferae	Herbaceous	leaf-Ca2+	100	moderate	0.01	Low	24-Epibrassinolide (EBL)	soak seeds	Pre-processing	8h	4	4	1.38	0.12	1.89	0.12		0.3145	0.0029
30	1062	Praveen Gupta	2022	Journal of Plant Growth Regulation	Brassica juncea (L.) Czern	Dicotyledons	Cruciferae	Herbaceous	leaf-Ca2+	200	High	1	High	24-Epibrassinolide (EBL)	soak seeds	Pre-processing	8h	4	4	0.67	0.05	1.15	0.06		0.5402	0.0021
30	1063	Praveen Gupta	2022	Journal of Plant Growth Regulation	Brassica juncea (L.) Czern	Dicotyledons	Cruciferae	Herbaceous	leaf-Ca2+	200	High	0.01	Low	24-Epibrassinolide (EBL)	soak seeds	Pre-processing	8h	4	4	0.67	0.05	1.01	0.04		0.4104	0.0018
30	1064	Praveen Gupta	2022	Journal of Plant Growth Regulation	Brassica juncea (L.) Czern	Dicotyledons	Cruciferae	Herbaceous	leaf-Mg2+	100	moderate	1	High	24-Epibrassinolide (EBL)	soak seeds	Pre-processing	8h	4	4	1.254	0.08	2.257	0.06		0.5877	0.0012
30	1065	Praveen Gupta	2022	Journal of Plant Growth Regulation	Brassica juncea (L.) Czern	Dicotyledons	Cruciferae	Herbaceous	leaf-Mg2+	100	moderate	0.01	Low	24-Epibrassinolide (EBL)	soak seeds	Pre-processing	8h	4	4	1.254	0.08	1.972	0.09		0.4527	0.0015
30	1066	Praveen Gupta	2022	Journal of Plant Growth Regulation	Brassica juncea (L.) Czern	Dicotyledons	Cruciferae	Herbaceous	leaf-Mg2+	200	High	1	High	24-Epibrassinolide (EBL)	soak seeds	Pre-processing	8h	4	4	0.67	0.07	1.143	0.07		0.5341	0.0037
30	1067	Praveen Gupta	2022	Journal of Plant Growth Regulation	Brassica juncea (L.) Czern	Dicotyledons	Cruciferae	Herbaceous	leaf-Mg2+	200	High	0.01	Low	24-Epibrassinolide (EBL)	soak seeds	Pre-processing	8h	4	4	0.67	0.07	0.953	0.09		0.3523	0.005
30	1068	Praveen Gupta	2022	Journal of Plant Growth Regulation	Brassica juncea (L.) Czern	Dicotyledons	Cruciferae	Herbaceous	Chlorophyll a	100	moderate	1	High	24-Epibrassinolide (EBL)	soak seeds	Pre-processing	8h	4	4	0.6	0.04	0.69	0.05		0.1398	0.0024
30	1069	Praveen Gupta	2022	Journal of Plant Growth Regulation	Brassica juncea (L.) Czern	Dicotyledons	Cruciferae	Herbaceous	Chlorophyll a	100	moderate	0.01	Low	24-Epibrassinolide (EBL)	soak seeds	Pre-processing	8h	4	4	0.6	0.04	0.66	0.02		0.0953	0.0013
30	1070	Praveen Gupta	2022	Journal of Plant Growth Regulation	Brassica juncea (L.) Czern	Dicotyledons	Cruciferae	Herbaceous	Chlorophyll a	200	High	1	High	24-Epibrassinolide (EBL)	soak seeds	Pre-processing	8h	4	4	0.46	0.04	0.54	0.05		0.1603	0.004
30	1071	Praveen Gupta	2022	Journal of Plant Growth Regulation	Brassica juncea (L.) Czern	Dicotyledons	Cruciferae	Herbaceous	Chlorophyll a	200	High	0.01	Low	24-Epibrassinolide (EBL)	soak seeds	Pre-processing	8h	4	4	0.46	0.04	0.49	0.02		0.0632	0.0023
30	1072	Praveen Gupta	2022	Journal of Plant Growth Regulation	Brassica juncea (L.) Czern	Dicotyledons	Cruciferae	Herbaceous	Chlorophyll b	100	moderate	1	High	24-Epibrassinolide (EBL)	soak seeds	Pre-processing	8h	4	4	0.14	0.04	0.17	0.06		0.1942	0.0516
30	1073	Praveen Gupta	2022	Journal of Plant Growth Regulation	Brassica juncea (L.) Czern	Dicotyledons	Cruciferae	Herbaceous	Chlorophyll b	100	moderate	0.01	Low	24-Epibrassinolide (EBL)	soak seeds	Pre-processing	8h	4	4	0.14	0.04	0.15	0.03		0.069	0.0304
30	1074	Praveen Gupta	2022	Journal of Plant Growth Regulation	Brassica juncea (L.) Czern	Dicotyledons	Cruciferae	Herbaceous	Chlorophyll b	200	High	1	High	24-Epibrassinolide (EBL)	soak seeds	Pre-processing	8h	4	4	0.1	0.02	0.13	0.04		0.2624	0.0337
30	1075	Praveen Gupta	2022	Journal of Plant Growth Regulation	Brassica juncea (L.) Czern	Dicotyledons	Cruciferae	Herbaceous	Chlorophyll b	200	High	0.01	Low	24-Epibrassinolide (EBL)	soak seeds	Pre-processing	8h	4	4	0.1	0.02	0.12	0.01		0.1823	0.0117
30	1076	Praveen Gupta	2022	Journal of Plant Growth Regulation	Brassica juncea (L.) Czern	Dicotyledons	Cruciferae	Herbaceous	Total chlorophyll	100	moderate	1	High	24-Epibrassinolide (EBL)	soak seeds	Pre-processing	8h	4	4	0.74	0.08	0.85	0.09		0.1386	0.0057
30	1077	Praveen Gupta	2022	Journal of Plant Growth Regulation	Brassica juncea (L.) Czern	Dicotyledons	Cruciferae	Herbaceous	Total chlorophyll	100	moderate	0.01	Low	24-Epibrassinolide (EBL)	soak seeds	Pre-processing	8h	4	4	0.74	0.08	0.81	0.02		0.0904	0.0031
30	1078	Praveen Gupta	2022	Journal of Plant Growth Regulation	Brassica juncea (L.) Czern	Dicotyledons	Cruciferae	Herbaceous	Total chlorophyll	200	High	1	High	24-Epibrassinolide (EBL)	soak seeds	Pre-processing	8h	4	4	0.57	0.02	0.67	0.01		0.1616	0.0004
30	1079	Praveen Gupta	2022	Journal of Plant Growth Regulation	Brassica juncea (L.) Czern	Dicotyledons	Cruciferae	Herbaceous	Total chlorophyll	200	High	0.01	Low	24-Epibrassinolide (EBL)	soak seeds	Pre-processing	8h	4	4	0.57	0.02	0.61	0.01		0.0678	0.0004
30	1080	Praveen Gupta	2022	Journal of Plant Growth Regulation	Brassica juncea (L.) Czern	Dicotyledons	Cruciferae	Herbaceous	H2O2	100	moderate	1	High	24-Epibrassinolide (EBL)	soak seeds	Pre-processing	8h	4	4	639.31	29.11	547.18	19.76		-0.1556	0.0008
30	1081	Praveen Gupta	2022	Journal of Plant Growth Regulation	Brassica juncea (L.) Czern	Dicotyledons	Cruciferae	Herbaceous	H2O2	100	moderate	0.01	Low	24-Epibrassinolide (EBL)	soak seeds	Pre-processing	8h	4	4	639.31	29.11	586.67	18.49		-0.0859	0.0008
30	1082	Praveen Gupta	2022	Journal of Plant Growth Regulation	Brassica juncea (L.) Czern	Dicotyledons	Cruciferae	Herbaceous	H2O2	200	High	1	High	24-Epibrassinolide (EBL)	soak seeds	Pre-processing	8h	4	4	898.15	21.44	614.74	17.26		-0.3791	0.0003
30	1083	Praveen Gupta	2022	Journal of Plant Growth Regulation	Brassica juncea (L.) Czern	Dicotyledons	Cruciferae	Herbaceous	H2O2	200	High	0.01	Low	24-Epibrassinolide (EBL)	soak seeds	Pre-processing	8h	4	4	898.15	21.44	684.94	24.46		-0.271	0.0005
30	1084	Praveen Gupta	2022	Journal of Plant Growth Regulation	Brassica juncea (L.) Czern	Dicotyledons	Cruciferae	Herbaceous	MDA	100	moderate	1	High	24-Epibrassinolide (EBL)	soak seeds	Pre-processing	8h	4	4	98.71	6.83	77.63	7.19		-0.2402	0.0033
30	1085	Praveen Gupta	2022	Journal of Plant Growth Regulation	Brassica juncea (L.) Czern	Dicotyledons	Cruciferae	Herbaceous	MDA	100	moderate	0.01	Low	24-Epibrassinolide (EBL)	soak seeds	Pre-processing	8h	4	4	98.71	6.83	86.45	9.55		-0.1326	0.0042
30	1086	Praveen Gupta	2022	Journal of Plant Growth Regulation	Brassica juncea (L.) Czern	Dicotyledons	Cruciferae	Herbaceous	MDA	200	High	1	High	24-Epibrassinolide (EBL)	soak seeds	Pre-processing	8h	4	4	136.77	15.82	105.16	7.27		-0.2628	0.0045
30	1087	Praveen Gupta	2022	Journal of Plant Growth Regulation	Brassica juncea (L.) Czern	Dicotyledons	Cruciferae	Herbaceous	MDA	200	High	0.01	Low	24-Epibrassinolide (EBL)	soak seeds	Pre-processing	8h	4	4	136.77	15.82	118.92	5.85		-0.1398	0.0039
30	1088	Praveen Gupta	2022	Journal of Plant Growth Regulation	Brassica juncea (L.) Czern	Dicotyledons	Cruciferae	Herbaceous	Proline	100	moderate	1	High	24-Epibrassinolide (EBL)	soak seeds	Pre-processing	8h	4	4	2.7	0.18	4.37	0.24		0.4815	0.0019
30	1089	Praveen Gupta	2022	Journal of Plant Growth Regulation	Brassica juncea (L.) Czern	Dicotyledons	Cruciferae	Herbaceous	Proline	100	moderate	0.01	Low	24-Epibrassinolide (EBL)	soak seeds	Pre-processing	8h	4	4	2.7	0.18	3.77	0.19		0.3338	0.0017
30	1090	Praveen Gupta	2022	Journal of Plant Growth Regulation	Brassica juncea (L.) Czern	Dicotyledons	Cruciferae	Herbaceous	Proline	200	High	1	High	24-Epibrassinolide (EBL)	soak seeds	Pre-processing	8h	4	4	3.67	0.48	5.64	0.22		0.4297	0.0047
30	1091	Praveen Gupta	2022	Journal of Plant Growth Regulation	Brassica juncea (L.) Czern	Dicotyledons	Cruciferae	Herbaceous	Proline	200	High	0.01	Low	24-Epibrassinolide (EBL)	soak seeds	Pre-processing	8h	4	4	3.67	0.48	4.7	0.23		0.2474	0.0049
30	1092	Praveen Gupta	2022	Journal of Plant Growth Regulation	Brassica juncea (L.) Czern	Dicotyledons	Cruciferae	Herbaceous	SOD	100	moderate	1	High	24-Epibrassinolide (EBL)	soak seeds	Pre-processing	8h	4	4	39.3813	2.50836	60.4515	3.51171		0.4286	0.0019
30	1093	Praveen Gupta	2022	Journal of Plant Growth Regulation	Brassica juncea (L.) Czern	Dicotyledons	Cruciferae	Herbaceous	SOD	100	moderate	0.01	Low	24-Epibrassinolide (EBL)	soak seeds	Pre-processing	8h	4	4	39.3813	2.50836	53.4281	3.51171		0.305	0.0021
30	1094	Praveen Gupta	2022	Journal of Plant Growth Regulation	Brassica juncea (L.) Czern	Dicotyledons	Cruciferae	Herbaceous	SOD	200	High	1	High	24-Epibrassinolide (EBL)	soak seeds	Pre-processing	8h	4	4	42.893	3.26087	50.4181	2.00669		0.1616	0.0018
30	1095	Praveen Gupta	2022	Journal of Plant Growth Regulation	Brassica juncea (L.) Czern	Dicotyledons	Cruciferae	Herbaceous	SOD	200	High	0.01	Low	24-Epibrassinolide (EBL)	soak seeds	Pre-processing	8h	4	4	42.893	3.26087	45.903	1.50502		0.0678	0.0017
30	1096	Praveen Gupta	2022	Journal of Plant Growth Regulation	Brassica juncea (L.) Czern	Dicotyledons	Cruciferae	Herbaceous	APX	100	moderate	1	High	24-Epibrassinolide (EBL)	soak seeds	Pre-processing	8h	4	4	30.9764	2.0202	78.1145	3.7037		0.9249	0.0016
30	1097	Praveen Gupta	2022	Journal of Plant Growth Regulation	Brassica juncea (L.) Czern	Dicotyledons	Cruciferae	Herbaceous	APX	100	moderate	0.01	Low	24-Epibrassinolide (EBL)	soak seeds	Pre-processing	8h	4	4	30.9764	2.0202	53.8721	3.367		0.5534	0.002
30	1098	Praveen Gupta	2022	Journal of Plant Growth Regulation	Brassica juncea (L.) Czern	Dicotyledons	Cruciferae	Herbaceous	APX	200	High	1	High	24-Epibrassinolide (EBL)	soak seeds	Pre-processing	8h	4	4	35.6902	2.3569	47.4747	1.6835		0.2853	0.0014
30	1099	Praveen Gupta	2022	Journal of Plant Growth Regulation	Brassica juncea (L.) Czern	Dicotyledons	Cruciferae	Herbaceous	APX	200	High	0.01	Low	24-Epibrassinolide (EBL)	soak seeds	Pre-processing	8h	4	4	35.6902	2.3569	40.7407	2.0202		0.1324	0.0017
30	1100	Praveen Gupta	2022	Journal of Plant Growth Regulation	Brassica juncea (L.) Czern	Dicotyledons	Cruciferae	Herbaceous	DHAR	100	moderate	1	High	24-Epibrassinolide (EBL)	soak seeds	Pre-processing	8h	4	4	32.9966	1.3468	67.0034	2.3569		0.7083	0.0007
30	1101	Praveen Gupta	2022	Journal of Plant Growth Regulation	Brassica juncea (L.) Czern	Dicotyledons	Cruciferae	Herbaceous	DHAR	100	moderate	0.01	Low	24-Epibrassinolide (EBL)	soak seeds	Pre-processing	8h	4	4	32.9966	1.3468	51.8519	2.3569		0.452	0.0009
30	1102	Praveen Gupta	2022	Journal of Plant Growth Regulation	Brassica juncea (L.) Czern	Dicotyledons	Cruciferae	Herbaceous	DHAR	200	High	1	High	24-Epibrassinolide (EBL)	soak seeds	Pre-processing	8h	4	4	36.3636	1.0101	47.8114	1.3468		0.2737	0.0004
30	1103	Praveen Gupta	2022	Journal of Plant Growth Regulation	Brassica juncea (L.) Czern	Dicotyledons	Cruciferae	Herbaceous	DHAR	200	High	0.01	Low	24-Epibrassinolide (EBL)	soak seeds	Pre-processing	8h	4	4	36.3636	1.0101	42.0875	2.0202		0.1462	0.0008
30	1104	Praveen Gupta	2022	Journal of Plant Growth Regulation	Brassica juncea (L.) Czern	Dicotyledons	Cruciferae	Herbaceous	GR	100	moderate	1	High	24-Epibrassinolide (EBL)	soak seeds	Pre-processing	8h	4	4	33.5714	1.78571	72.5	1.78571		0.7699	0.0009
30	1105	Praveen Gupta	2022	Journal of Plant Growth Regulation	Brassica juncea (L.) Czern	Dicotyledons	Cruciferae	Herbaceous	GR	100	moderate	0.01	Low	24-Epibrassinolide (EBL)	soak seeds	Pre-processing	8h	4	4	33.5714	1.78571	54.2857	2.14286		0.4806	0.0011
30	1106	Praveen Gupta	2022	Journal of Plant Growth Regulation	Brassica juncea (L.) Czern	Dicotyledons	Cruciferae	Herbaceous	GR	200	High	1	High	24-Epibrassinolide (EBL)	soak seeds	Pre-processing	8h	4	4	38.9286	1.07143	53.2143	3.21429		0.3126	0.0011
30	1107	Praveen Gupta	2022	Journal of Plant Growth Regulation	Brassica juncea (L.) Czern	Dicotyledons	Cruciferae	Herbaceous	GR	200	High	0.01	Low	24-Epibrassinolide (EBL)	soak seeds	Pre-processing	8h	4	4	38.9286	1.07143	45.7143	2.85714		0.1607	0.0012
30	1108	Praveen Gupta	2022	Journal of Plant Growth Regulation	Brassica juncea (L.) Czern	Dicotyledons	Cruciferae	Herbaceous	GPX	100	moderate	1	High	24-Epibrassinolide (EBL)	soak seeds	Pre-processing	8h	4	4	11.6364	0.727273	20.7273	2		0.5773	0.0033
30	1109	Praveen Gupta	2022	Journal of Plant Growth Regulation	Brassica juncea (L.) Czern	Dicotyledons	Cruciferae	Herbaceous	GPX	100	moderate	0.01	Low	24-Epibrassinolide (EBL)	soak seeds	Pre-processing	8h	4	4	11.6364	0.727273	16.7273	1.45455		0.3629	0.0029
30	1110	Praveen Gupta	2022	Journal of Plant Growth Regulation	Brassica juncea (L.) Czern	Dicotyledons	Cruciferae	Herbaceous	GPX	200	High	1	High	24-Epibrassinolide (EBL)	soak seeds	Pre-processing	8h	4	4	12.3636	0.909091	14.7273	1.09091		0.1749	0.0027
30	1111	Praveen Gupta	2022	Journal of Plant Growth Regulation	Brassica juncea (L.) Czern	Dicotyledons	Cruciferae	Herbaceous	GPX	200	High	0.01	Low	24-Epibrassinolide (EBL)	soak seeds	Pre-processing	8h	4	4	12.3636	0.909091	13.2727	1.09091		0.071	0.003
30	1112	Praveen Gupta	2022	Journal of Plant Growth Regulation	Brassica juncea (L.) Czern	Dicotyledons	Cruciferae	Herbaceous	GST	100	moderate	1	High	24-Epibrassinolide (EBL)	soak seeds	Pre-processing	8h	4	4	24.4108	2.52525	41.2458	2.86195		0.5245	0.0039
30	1113	Praveen Gupta	2022	Journal of Plant Growth Regulation	Brassica juncea (L.) Czern	Dicotyledons	Cruciferae	Herbaceous	GST	100	moderate	0.01	Low	24-Epibrassinolide (EBL)	soak seeds	Pre-processing	8h	4	4	24.4108	2.52525	37.2054	1.3468		0.4214	0.003
30	1114	Praveen Gupta	2022	Journal of Plant Growth Regulation	Brassica juncea (L.) Czern	Dicotyledons	Cruciferae	Herbaceous	GST	200	High	1	High	24-Epibrassinolide (EBL)	soak seeds	Pre-processing	8h	4	4	25.9259	1.0101	32.9966	2.0202		0.2412	0.0013
30	1115	Praveen Gupta	2022	Journal of Plant Growth Regulation	Brassica juncea (L.) Czern	Dicotyledons	Cruciferae	Herbaceous	GST	200	High	0.01	Low	24-Epibrassinolide (EBL)	soak seeds	Pre-processing	8h	4	4	25.9259	1.0101	26.5993	2.86195		0.0256	0.0033
30	1116	Praveen Gupta	2022	Journal of Plant Growth Regulation	Brassica juncea (L.) Czern	Dicotyledons	Cruciferae	Herbaceous	ASA	100	moderate	1	High	24-Epibrassinolide (EBL)	soak seeds	Pre-processing	8h	4	4	44.06	2.59	56.89	2.91		0.2556	0.0015
30	1117	Praveen Gupta	2022	Journal of Plant Growth Regulation	Brassica juncea (L.) Czern	Dicotyledons	Cruciferae	Herbaceous	ASA	100	moderate	0.01	Low	24-Epibrassinolide (EBL)	soak seeds	Pre-processing	8h	4	4	44.06	2.59	51.69	4.91		0.1597	0.0031
30	1118	Praveen Gupta	2022	Journal of Plant Growth Regulation	Brassica juncea (L.) Czern	Dicotyledons	Cruciferae	Herbaceous	ASA	200	High	1	High	24-Epibrassinolide (EBL)	soak seeds	Pre-processing	8h	4	4	28.57	2.73	36.8	3.52		0.2531	0.0046
30	1119	Praveen Gupta	2022	Journal of Plant Growth Regulation	Brassica juncea (L.) Czern	Dicotyledons	Cruciferae	Herbaceous	ASA	200	High	0.01	Low	24-Epibrassinolide (EBL)	soak seeds	Pre-processing	8h	4	4	28.57	2.73	34.72	4.65		0.195	0.0068
30	1120	Praveen Gupta	2022	Journal of Plant Growth Regulation	Brassica juncea (L.) Czern	Dicotyledons	Cruciferae	Herbaceous	GSH	100	moderate	1	High	24-Epibrassinolide (EBL)	soak seeds	Pre-processing	8h	4	4	143.75	21.72	268.53	17.99		0.6249	0.0068
30	1121	Praveen Gupta	2022	Journal of Plant Growth Regulation	Brassica juncea (L.) Czern	Dicotyledons	Cruciferae	Herbaceous	GSH	100	moderate	0.01	Low	24-Epibrassinolide (EBL)	soak seeds	Pre-processing	8h	4	4	143.75	21.72	214.14	15.21		0.3986	0.007
30	1122	Praveen Gupta	2022	Journal of Plant Growth Regulation	Brassica juncea (L.) Czern	Dicotyledons	Cruciferae	Herbaceous	GSH	200	High	1	High	24-Epibrassinolide (EBL)	soak seeds	Pre-processing	8h	4	4	118.69	12.93	206.67	12.43		0.5546	0.0039
30	1123	Praveen Gupta	2022	Journal of Plant Growth Regulation	Brassica juncea (L.) Czern	Dicotyledons	Cruciferae	Herbaceous	GSH	200	High	0.01	Low	24-Epibrassinolide (EBL)	soak seeds	Pre-processing	8h	4	4	118.69	12.93	157.083	17.62		0.2803	0.0061
31	1124	Praveen Gupta & Sudhakar Srivastava &	2016	Plant Soil	Brassica juncea (L.) Czern	Dicotyledons	Cruciferae	Herbaceous	root length	100	moderate	1	High	24-Epibrassinolide	Foliar spray	Post-processing		3	3	5.67	1.03923	9.77	2.702		0.5441	0.0367
31	1125	Praveen Gupta & Sudhakar Srivastava &	2016	Plant Soil	Brassica juncea (L.) Czern	Dicotyledons	Cruciferae	Herbaceous	root FW	100	moderate	1	High	24-Epibrassinolide	Foliar spray	Post-processing		3	3	1.26	0.121244	2.53	1.2644		0.6971	0.0863
31	1126	Praveen Gupta & Sudhakar Srivastava &	2016	Plant Soil	Brassica juncea (L.) Czern	Dicotyledons	Cruciferae	Herbaceous	root DW	100	moderate	1	High	24-Epibrassinolide	Foliar spray	Post-processing		3	3	0.14	0.0103923	0.2	0.0207846		0.3567	0.0054
31	1127	Praveen Gupta & Sudhakar Srivastava &	2016	Plant Soil	Brassica juncea (L.) Czern	Dicotyledons	Cruciferae	Herbaceous	Plant height	100	moderate	1	High	24-Epibrassinolide	Foliar spray	Post-processing		3	3	30.93	6.04486	35.5	11.6913		0.1378	0.0489
31	1128	Praveen Gupta & Sudhakar Srivastava &	2016	Plant Soil	Brassica juncea (L.) Czern	Dicotyledons	Cruciferae	Herbaceous	Shoot FW	100	moderate	1	High	24-Epibrassinolide	Foliar spray	Post-processing		3	3	4.29	0.259808	6.77	0.866025		0.4562	0.0067
31	1129	Praveen Gupta & Sudhakar Srivastava &	2016	Plant Soil	Brassica juncea (L.) Czern	Dicotyledons	Cruciferae	Herbaceous	shoot DW	100	moderate	1	High	24-Epibrassinolide	Foliar spray	Post-processing		3	3	0.42	0.138564	0.57	0.0173205		0.3054	0.0366
31	1130	Praveen Gupta & Sudhakar Srivastava &	2016	Plant Soil	Brassica juncea (L.) Czern	Dicotyledons	Cruciferae	Herbaceous	Chlorophyll a	100	moderate	1	High	24-Epibrassinolide	Foliar spray	Post-processing		3	3	1.91	0.034641	3.3	0.0866025		0.5468	0.0003
31	1131	Praveen Gupta & Sudhakar Srivastava &	2016	Plant Soil	Brassica juncea (L.) Czern	Dicotyledons	Cruciferae	Herbaceous	Chlorophyll b	100	moderate	1	High	24-Epibrassinolide	Foliar spray	Post-processing		3	3	0.64	0.069282	1	0.0519615		0.4463	0.0048
31	1132	Praveen Gupta & Sudhakar Srivastava &	2016	Plant Soil	Brassica juncea (L.) Czern	Dicotyledons	Cruciferae	Herbaceous	leaf-K+	100	moderate	1	High	24-Epibrassinolide	Foliar spray	Post-processing		3	3	8.54	0.034641	13.83	0.935307		0.4821	0.0015
31	1133	Praveen Gupta & Sudhakar Srivastava &	2016	Plant Soil	Brassica juncea (L.) Czern	Dicotyledons	Cruciferae	Herbaceous	leaf-Na+	100	moderate	1	High	24-Epibrassinolide	Foliar spray	Post-processing		3	3	19.14	0.225167	14.32	0.190526		-0.2901	0.0001
31	1134	Praveen Gupta & Sudhakar Srivastava &	2016	Plant Soil	Brassica juncea (L.) Czern	Dicotyledons	Cruciferae	Herbaceous	REC	100	moderate	1	High	24-Epibrassinolide	Foliar spray	Post-processing		3	3	13.25	0.173205	6.69	0.710141		-0.6834	0.0038
31	1135	Praveen Gupta & Sudhakar Srivastava &	2016	Plant Soil	Brassica juncea (L.) Czern	Dicotyledons	Cruciferae	Herbaceous	MDA	100	moderate	1	High	24-Epibrassinolide	Foliar spray	Post-processing		3	3	0.323	0.0225167	0.206	0.0190526		-0.4498	0.0045
31	1136	Praveen Gupta & Sudhakar Srivastava &	2016	Plant Soil	Brassica juncea (L.) Czern	Dicotyledons	Cruciferae	Herbaceous	Gs	100	moderate	1	High	24-Epibrassinolide	Foliar spray	Post-processing		3	3	56.15	19.9705	115.17	0.138564		0.7184	0.0422
31	1137	Praveen Gupta & Sudhakar Srivastava &	2016	Plant Soil	Brassica juncea (L.) Czern	Dicotyledons	Cruciferae	Herbaceous	Fv/Fm	100	moderate	1	High	24-Epibrassinolide	Foliar spray	Post-processing		3	3	0.69	0.0069282	0.7	0.0190526		0.0144	0.0003
31	1138	Praveen Gupta & Sudhakar Srivastava &	2016	Plant Soil	Brassica juncea (L.) Czern	Dicotyledons	Cruciferae	Herbaceous	Proline	100	moderate	1	High	24-Epibrassinolide	Foliar spray	Post-processing		3	3	10.5343	0.611107	16.0786	0.785709		0.4229	0.0019
32	1139	Shamsul Hayat a,b,∗, Gulshan Khalique	2013	International Journal of Biological Macromolecules	Triticum aestivum L.	Monocotyledon	Graminae	Herbaceous	root length	100	moderate	0.01	Low	28-homobrassinolide	Foliar spray			5	5	11.5464	1.84418	14.5361	2.30522		0.2303	0.0101
32	1140	Shamsul Hayat a,b,∗, Gulshan Khalique	2013	International Journal of Biological Macromolecules	Triticum aestivum L.	Monocotyledon	Graminae	Herbaceous	Plant height	100	moderate	0.01	Low	28-homobrassinolide	Foliar spray			5	5	20.7216	3.45784	26.701	4.37993		0.2535	0.011
32	1141	Shamsul Hayat a,b,∗, Gulshan Khalique	2013	International Journal of Biological Macromolecules	Triticum aestivum L.	Monocotyledon	Graminae	Herbaceous	root FW	100	moderate	0.01	Low	28-homobrassinolide	Foliar spray			5	5	0.226804	0.0403414	0.28866	0.0461045		0.2412	0.0114
32	1142	Shamsul Hayat a,b,∗, Gulshan Khalique	2013	International Journal of Biological Macromolecules	Triticum aestivum L.	Monocotyledon	Graminae	Herbaceous	Shoot FW	100	moderate	0.01	Low	28-homobrassinolide	Foliar spray			5	5	0.469072	0.0749198	0.60567	0.103735		0.2556	0.011
32	1143	Shamsul Hayat a,b,∗, Gulshan Khalique	2013	International Journal of Biological Macromolecules	Triticum aestivum L.	Monocotyledon	Graminae	Herbaceous	root DW	100	moderate	0.01	Low	28-homobrassinolide	Foliar spray			5	5	0.0586118	0.0114965	0.0766067	0.0149454		0.2677	0.0153
32	1144	Shamsul Hayat a,b,∗, Gulshan Khalique	2013	International Journal of Biological Macromolecules	Triticum aestivum L.	Monocotyledon	Graminae	Herbaceous	shoot DW	100	moderate	0.01	Low	28-homobrassinolide	Foliar spray			5	5	0.0920308	0.0160951	0.133162	0.022993		0.3694	0.0121
32	1145	Shamsul Hayat a,b,∗, Gulshan Khalique	2013	International Journal of Biological Macromolecules	Triticum aestivum L.	Monocotyledon	Graminae	Herbaceous	Total chlorophyll	100	moderate	0.01	Low	28-homobrassinolide	Foliar spray			5	5	17.4807	1.72447	24.5501	2.2993		0.3396	0.0037
32	1146	Shamsul Hayat a,b,∗, Gulshan Khalique	2013	International Journal of Biological Macromolecules	Triticum aestivum L.	Monocotyledon	Graminae	Herbaceous	Pn	100	moderate	0.01	Low	28-homobrassinolide	Foliar spray			5	5	17.3333	0.745356	20.8889	0.496904		0.1866	0.0005
32	1147	Shamsul Hayat a,b,∗, Gulshan Khalique	2013	International Journal of Biological Macromolecules	Triticum aestivum L.	Monocotyledon	Graminae	Herbaceous	Gs	100	moderate	0.01	Low	28-homobrassinolide	Foliar spray			5	5	0.261111	0.00414087	0.314815	0.00828173		0.187	0.0002
32	1148	Shamsul Hayat a,b,∗, Gulshan Khalique	2013	International Journal of Biological Macromolecules	Triticum aestivum L.	Monocotyledon	Graminae	Herbaceous	Ci	100	moderate	0.01	Low	28-homobrassinolide	Foliar spray			5	5	0.288889	0.00828173	0.361111	0.00828173		0.2231	0.0003
32	1149	Shamsul Hayat a,b,∗, Gulshan Khalique	2013	International Journal of Biological Macromolecules	Triticum aestivum L.	Monocotyledon	Graminae	Herbaceous	E	100	moderate	0.01	Low	28-homobrassinolide	Foliar spray			5	5	3.87931	0.115659	5.01724	0.115659		0.2572	0.0003
32	1150	Shamsul Hayat a,b,∗, Gulshan Khalique	2013	International Journal of Biological Macromolecules	Triticum aestivum L.	Monocotyledon	Graminae	Herbaceous	Fv/Fm	100	moderate	0.01	Low	28-homobrassinolide	Foliar spray			5	5	0.662963	0.0165635	0.796296	0.0165635		0.1833	0.0002
32	1151	Shamsul Hayat a,b,∗, Gulshan Khalique	2013	International Journal of Biological Macromolecules	Triticum aestivum L.	Monocotyledon	Graminae	Herbaceous	POX	100	moderate	0.01	Low	28-homobrassinolide	Foliar spray			5	5	43.3094	3.37823	48.0935	3.94127		0.1048	0.0026
32	1152	Shamsul Hayat a,b,∗, Gulshan Khalique	2013	International Journal of Biological Macromolecules	Triticum aestivum L.	Monocotyledon	Graminae	Herbaceous	CAT	100	moderate	0.01	Low	28-homobrassinolide	Foliar spray			5	5	463.362	38.5529	519.397	48.1911		0.1142	0.0031
32	1153	Shamsul Hayat a,b,∗, Gulshan Khalique	2013	International Journal of Biological Macromolecules	Triticum aestivum L.	Monocotyledon	Graminae	Herbaceous	SOD	100	moderate	0.01	Low	28-homobrassinolide	Foliar spray			5	5	294.286	25.5551	320	28.7494		0.0838	0.0031
32	1154	Shamsul Hayat a,b,∗, Gulshan Khalique	2013	International Journal of Biological Macromolecules	Triticum aestivum L.	Monocotyledon	Graminae	Herbaceous	proline	100	moderate	0.01	Low	28-homobrassinolide	Foliar spray			5	5	20.2083	1.86339	22.0833	2.09631		0.0887	0.0035
32	1155	Shamsul Hayat a,b,∗, Gulshan Khalique	2013	International Journal of Biological Macromolecules	Triticum aestivum L.	Monocotyledon	Graminae	Herbaceous	H2O2	100	moderate	0.01	Low	28-homobrassinolide	Foliar spray			5	5	209.071	19.7882	173.119	16.0779		-0.1887	0.0035
33	1156	Hayat, S., Maheshwari, P., Wani	2012	Plant Physiology and Biochemistry	Brassica juncea (L.) Czern	Dicotyledons	Cruciferae	Herbaceous	root length	50.31	Low	0.01	Low	28 homobrassinolide	Foliar spray	Post-processing		4	4	11.7632	1.57895	12	1.42105		0.0199	0.008
33	1157	Hayat, S., Maheshwari, P., Wani	2012	Plant Physiology and Biochemistry	Brassica juncea (L.) Czern	Dicotyledons	Cruciferae	Herbaceous	root length	50.31	Low	0.01	Low	28 homobrassinolide	Foliar spray	Post-processing		4	4	13.8158	1.89474	16.6579	2.52632		0.1871	0.0105
33	1158	Hayat, S., Maheshwari, P., Wani	2012	Plant Physiology and Biochemistry	Brassica juncea (L.) Czern	Dicotyledons	Cruciferae	Herbaceous	Plant height	50.31	Low	0.01	Low	28 homobrassinolide	Foliar spray	Post-processing		4	4	15.5455	2.36364	15.9091	2		0.0231	0.0097
33	1159	Hayat, S., Maheshwari, P., Wani	2012	Plant Physiology and Biochemistry	Brassica juncea (L.) Czern	Dicotyledons	Cruciferae	Herbaceous	Plant height	50.31	Low	0.01	Low	28 homobrassinolide	Foliar spray	Post-processing		4	4	19.2401	2.55319	23.8906	3.1003		0.2165	0.0086
33	1160	Hayat, S., Maheshwari, P., Wani	2012	Plant Physiology and Biochemistry	Brassica juncea (L.) Czern	Dicotyledons	Cruciferae	Herbaceous	root FW	50.31	Low	0.01	Low	28 homobrassinolide	Foliar spray	Post-processing		4	4	0.587349	0.0783133	0.578313	0.0903614		-0.0155	0.0105
33	1161	Hayat, S., Maheshwari, P., Wani	2012	Plant Physiology and Biochemistry	Brassica juncea (L.) Czern	Dicotyledons	Cruciferae	Herbaceous	root FW	50.31	Low	0.01	Low	28 homobrassinolide	Foliar spray	Post-processing		4	4	0.686747	0.0903614	0.846386	0.108434		0.209	0.0084
33	1162	Hayat, S., Maheshwari, P., Wani	2012	Plant Physiology and Biochemistry	Brassica juncea (L.) Czern	Dicotyledons	Cruciferae	Herbaceous	Shoot FW	50.31	Low	0.01	Low	28 homobrassinolide	Foliar spray	Post-processing		4	4	5.76577	0.720721	5.76577	0.840841		0	0.0092
33	1163	Hayat, S., Maheshwari, P., Wani	2012	Plant Physiology and Biochemistry	Brassica juncea (L.) Czern	Dicotyledons	Cruciferae	Herbaceous	Shoot FW	50.31	Low	0.01	Low	28 homobrassinolide	Foliar spray	Post-processing		4	4	6.73716	0.906344	8.21752	1.14804		0.1986	0.0094
33	1164	Hayat, S., Maheshwari, P., Wani	2012	Plant Physiology and Biochemistry	Brassica juncea (L.) Czern	Dicotyledons	Cruciferae	Herbaceous	root DW	50.31	Low	0.01	Low	28 homobrassinolide	Foliar spray	Post-processing		4	4	0.207362	0.0269939	0.209816	0.0269939		0.0118	0.0084
33	1165	Hayat, S., Maheshwari, P., Wani	2012	Plant Physiology and Biochemistry	Brassica juncea (L.) Czern	Dicotyledons	Cruciferae	Herbaceous	root DW	50.31	Low	0.01	Low	28 homobrassinolide	Foliar spray	Post-processing		4	4	0.250155	0.0346749	0.313313	0.0421053		0.2251	0.0093
33	1166	Hayat, S., Maheshwari, P., Wani	2012	Plant Physiology and Biochemistry	Brassica juncea (L.) Czern	Dicotyledons	Cruciferae	Herbaceous	shoot DW	50.31	Low	0.01	Low	28 homobrassinolide	Foliar spray	Post-processing		4	4	1.54586	0.221893	1.56805	0.177515		0.0143	0.0084
33	1167	Hayat, S., Maheshwari, P., Wani	2012	Plant Physiology and Biochemistry	Brassica juncea (L.) Czern	Dicotyledons	Cruciferae	Herbaceous	shoot DW	50.31	Low	0.01	Low	28 homobrassinolide	Foliar spray	Post-processing		4	4	1.82692	0.221893	2.32249	0.236686		0.24	0.0063
33	1168	Hayat, S., Maheshwari, P., Wani	2012	Plant Physiology and Biochemistry	Brassica juncea (L.) Czern	Dicotyledons	Cruciferae	Herbaceous	Total chlorophyll	50.31	Low	0.01	Low	28 homobrassinolide	Foliar spray	Post-processing		4	4	29.4253	0.229885	33.908	1.14943		0.1418	0.0003
33	1169	Hayat, S., Maheshwari, P., Wani	2012	Plant Physiology and Biochemistry	Brassica juncea (L.) Czern	Dicotyledons	Cruciferae	Herbaceous	Total chlorophyll	50.31	Low	0.01	Low	28 homobrassinolide	Foliar spray	Post-processing		4	4	37.1702	0.688337	45.086	0.917782		0.1931	0.0002
33	1170	Hayat, S., Maheshwari, P., Wani	2012	Plant Physiology and Biochemistry	Brassica juncea (L.) Czern	Dicotyledons	Cruciferae	Herbaceous	REC	50.31	Low	0.01	Low	28 homobrassinolide	Foliar spray	Post-processing		4	4	8.70909	0.690909	7.78182	0.690909		-0.1126	0.0035
33	1171	Hayat, S., Maheshwari, P., Wani	2012	Plant Physiology and Biochemistry	Brassica juncea (L.) Czern	Dicotyledons	Cruciferae	Herbaceous	REC	50.31	Low	0.01	Low	28 homobrassinolide	Foliar spray	Post-processing		4	4	7.47731	0.471869	5.80762	0.435572		-0.2527	0.0024
33	1172	Hayat, S., Maheshwari, P., Wani	2012	Plant Physiology and Biochemistry	Brassica juncea (L.) Czern	Dicotyledons	Cruciferae	Herbaceous	Pn	50.31	Low	0.01	Low	28 homobrassinolide	Foliar spray	Post-processing		4	4	7.70984	0.0829016	8.62176	0.165803		0.1118	0.0001
33	1173	Hayat, S., Maheshwari, P., Wani	2012	Plant Physiology and Biochemistry	Brassica juncea (L.) Czern	Dicotyledons	Cruciferae	Herbaceous	Pn	50.31	Low	0.01	Low	28 homobrassinolide	Foliar spray	Post-processing		4	4	9.84293	0.251309	12.0209	0.0837696		0.1999	0.0002
33	1174	Hayat, S., Maheshwari, P., Wani	2012	Plant Physiology and Biochemistry	Brassica juncea (L.) Czern	Dicotyledons	Cruciferae	Herbaceous	E	50.31	Low	0.01	Low	28 homobrassinolide	Foliar spray	Post-processing		4	4	2.53368	0.0932642	2.93782	0.0621762		0.148	0.0005
33	1175	Hayat, S., Maheshwari, P., Wani	2012	Plant Physiology and Biochemistry	Brassica juncea (L.) Czern	Dicotyledons	Cruciferae	Herbaceous	E	50.31	Low	0.01	Low	28 homobrassinolide	Foliar spray	Post-processing		4	4	3.07013	0.0311688	3.88052	0.0623377		0.2342	0.0001
33	1176	Hayat, S., Maheshwari, P., Wani	2012	Plant Physiology and Biochemistry	Brassica juncea (L.) Czern	Dicotyledons	Cruciferae	Herbaceous	Ci	50.31	Low	0.01	Low	28 homobrassinolide	Foliar spray	Post-processing		4	4	245.122	0.002	284.146	2.43902		0.1477	0
33	1177	Hayat, S., Maheshwari, P., Wani	2012	Plant Physiology and Biochemistry	Brassica juncea (L.) Czern	Dicotyledons	Cruciferae	Herbaceous	Ci	50.31	Low	0.01	Low	28 homobrassinolide	Foliar spray	Post-processing		4	4	293.333	2.42424	349.091	7.27273		0.174	0.0001
33	1178	Hayat, S., Maheshwari, P., Wani	2012	Plant Physiology and Biochemistry	Brassica juncea (L.) Czern	Dicotyledons	Cruciferae	Herbaceous	Gs	50.31	Low	0.01	Low	28 homobrassinolide	Foliar spray	Post-processing		4	4	0.0502924	0.000584795	0.0555556	0.00116959		0.0995	0.0001
33	1179	Hayat, S., Maheshwari, P., Wani	2012	Plant Physiology and Biochemistry	Brassica juncea (L.) Czern	Dicotyledons	Cruciferae	Herbaceous	Gs	50.31	Low	0.01	Low	28 homobrassinolide	Foliar spray	Post-processing		4	4	0.0640351	0.00116959	0.0789474	0.00175439		0.2094	0.0002
33	1180	Hayat, S., Maheshwari, P., Wani	2012	Plant Physiology and Biochemistry	Brassica juncea (L.) Czern	Dicotyledons	Cruciferae	Herbaceous	Fv/Fm	50.31	Low	0.01	Low	28 homobrassinolide	Foliar spray	Post-processing		4	4	0.618644	0.00847458	0.690678	0.0211864		0.1101	0.0003
33	1181	Hayat, S., Maheshwari, P., Wani	2012	Plant Physiology and Biochemistry	Brassica juncea (L.) Czern	Dicotyledons	Cruciferae	Herbaceous	Fv/Fm	50.31	Low	0.01	Low	28 homobrassinolide	Foliar spray	Post-processing		4	4	0.738397	0.0168776	0.879747	0.00843882		0.1752	0.0002
33	1182	Hayat, S., Maheshwari, P., Wani	2012	Plant Physiology and Biochemistry	Brassica juncea (L.) Czern	Dicotyledons	Cruciferae	Herbaceous	proline	50.31	Low	0.01	Low	28 homobrassinolide	Foliar spray	Post-processing		4	4	14.661	1.01695	16.3983	1.01695		0.112	0.0022
33	1183	Hayat, S., Maheshwari, P., Wani	2012	Plant Physiology and Biochemistry	Brassica juncea (L.) Czern	Dicotyledons	Cruciferae	Herbaceous	proline	50.31	Low	0.01	Low	28 homobrassinolide	Foliar spray	Post-processing		4	4	15.8209	1.19403	19.0618	1.36461		0.1864	0.0027
34	1184	Xianxia He	2022	FRONTIERS IN PLANT SCIENCE	Cucumis sativus L.	Dicotyledons	Cucurbitaceae	Herbaceous	Plant height	50	Low	0.02	moderate	2, 4-epibrassinolide	Foliar spray			3	3	6.30728	0.140058	8.30189	0.23343		0.2748	0.0004
34	1185	Xianxia He	2022	FRONTIERS IN PLANT SCIENCE	Cucumis sativus L.	Dicotyledons	Cucurbitaceae	Herbaceous	Shoot FW	50	Low	0.02	moderate	2, 4-epibrassinolide	Foliar spray			3	3	5.45553	0.718964	7.2938	0.66761		0.2904	0.0086
34	1186	Xianxia He	2022	FRONTIERS IN PLANT SCIENCE	Cucumis sativus L.	Dicotyledons	Cucurbitaceae	Herbaceous	root FW	50	Low	0.02	moderate	2, 4-epibrassinolide	Foliar spray			3	3	1.43243	0.187249	1.82432	0.351091		0.2418	0.018
34	1187	Xianxia He	2022	FRONTIERS IN PLANT SCIENCE	Cucumis sativus L.	Dicotyledons	Cucurbitaceae	Herbaceous	root length	50	Low	0.02	moderate	2, 4-epibrassinolide	Foliar spray			3	3	766.222	9.2376	1004.44	27.7128		0.2707	0.0003
34	1188	Xianxia He	2022	FRONTIERS IN PLANT SCIENCE	Cucumis sativus L.	Dicotyledons	Cucurbitaceae	Herbaceous	Total chlorophyll	50	Low	0.02	moderate	2, 4-epibrassinolide	Foliar spray			3	3	1.31099	0.0278614	1.71314	0.0278614		0.2675	0.0002
34	1189	Xianxia He	2022	FRONTIERS IN PLANT SCIENCE	Cucumis sativus L.	Dicotyledons	Cucurbitaceae	Herbaceous	Chlorophyll a	50	Low	0.02	moderate	2, 4-epibrassinolide	Foliar spray			3	3	1.06183	0.0232803	1.35753	0.0232803		0.2457	0.0003
34	1190	Xianxia He	2022	FRONTIERS IN PLANT SCIENCE	Cucumis sativus L.	Dicotyledons	Cucurbitaceae	Herbaceous	Chlorophyll b	50	Low	0.02	moderate	2, 4-epibrassinolide	Foliar spray			3	3	0.242553	0.00829173	0.357447	0.00829173		0.3878	0.0006
34	1191	Xianxia He	2022	FRONTIERS IN PLANT SCIENCE	Cucumis sativus L.	Dicotyledons	Cucurbitaceae	Herbaceous	SOD	50	Low	0.02	moderate	2, 4-epibrassinolide	Foliar spray			3	3	299.221	1.79953	325.195	5.3986		0.0832	0.0001
34	1192	Xianxia He	2022	FRONTIERS IN PLANT SCIENCE	Cucumis sativus L.	Dicotyledons	Cucurbitaceae	Herbaceous	CAT	50	Low	0.02	moderate	2, 4-epibrassinolide	Foliar spray			3	3	0.46961	0.00719813	0.548571	0.0179953		0.1554	0.0004
34	1193	Xianxia He	2022	FRONTIERS IN PLANT SCIENCE	Cucumis sativus L.	Dicotyledons	Cucurbitaceae	Herbaceous	POD	50	Low	0.02	moderate	2, 4-epibrassinolide	Foliar spray			3	3	8471.5	1570.51	5414.51	1750		-0.4476	0.0463
34	1194	Xianxia He	2022	FRONTIERS IN PLANT SCIENCE	Cucumis sativus L.	Dicotyledons	Cucurbitaceae	Herbaceous	APX	50	Low	0.02	moderate	2, 4-epibrassinolide	Foliar spray			3	3	63.7306	4.30769	95.4404	6.46154		0.4038	0.0031
34	1195	Xianxia He	2022	FRONTIERS IN PLANT SCIENCE	Cucumis sativus L.	Dicotyledons	Cucurbitaceae	Herbaceous	Soluble sugar content	50	Low	0.02	moderate	2, 4-epibrassinolide	Foliar spray			3	3	26.04	1.77824	27.72	1.77824		0.0625	0.0029
34	1196	Xianxia He	2022	FRONTIERS IN PLANT SCIENCE	Cucumis sativus L.	Dicotyledons	Cucurbitaceae	Herbaceous	Soluble protein content	50	Low	0.02	moderate	2, 4-epibrassinolide	Foliar spray			3	3	0.0418667	0.00184752	0.0672	0.00369504		0.4732	0.0017
34	1197	Xianxia He	2022	FRONTIERS IN PLANT SCIENCE	Cucumis sativus L.	Dicotyledons	Cucurbitaceae	Herbaceous	proline	50	Low	0.02	moderate	2, 4-epibrassinolide	Foliar spray			3	3	2.82667	0.110851	3.11467	0.184752		0.097	0.0017
34	1198	Xianxia He	2022	FRONTIERS IN PLANT SCIENCE	Cucumis sativus L.	Dicotyledons	Cucurbitaceae	Herbaceous	MDA	50	Low	0.02	moderate	2, 4-epibrassinolide	Foliar spray			3	3	0.0124078	0.000601146	0.0103688	0.000450859		-0.1795	0.0014
34	1199	Xianxia He	2022	FRONTIERS IN PLANT SCIENCE	Cucumis sativus L.	Dicotyledons	Cucurbitaceae	Herbaceous	REC	50	Low	0.02	moderate	2, 4-epibrassinolide	Foliar spray			3	3	0.219957	0.0236701	0.149024	0.00450859		-0.3893	0.0042
34	1200	Xianxia He	2022	FRONTIERS IN PLANT SCIENCE	Cucumis sativus L.	Dicotyledons	Cucurbitaceae	Herbaceous	leaf-Mg2+	50	Low	0.02	moderate	2, 4-epibrassinolide	Foliar spray			3	3	5.84127	0.109971	6.09524	0.109971		0.0426	0.0002
34	1201	Xianxia He	2022	FRONTIERS IN PLANT SCIENCE	Cucumis sativus L.	Dicotyledons	Cucurbitaceae	Herbaceous	leaf-K+	50	Low	0.02	moderate	2, 4-epibrassinolide	Foliar spray			3	3	9.12698	0.687322	17.2619	0.859152		0.6373	0.0027
34	1202	Xianxia He	2022	FRONTIERS IN PLANT SCIENCE	Cucumis sativus L.	Dicotyledons	Cucurbitaceae	Herbaceous	leaf-Ca2+	50	Low	0.02	moderate	2, 4-epibrassinolide	Foliar spray			3	3	5.4502	0.0552048	5.73705	0.165614		0.0513	0.0003
34	1203	Xianxia He	2022	FRONTIERS IN PLANT SCIENCE	Cucumis sativus L.	Dicotyledons	Cucurbitaceae	Herbaceous	leaf-Na+	50	Low	0.02	moderate	2, 4-epibrassinolide	Foliar spray			3	3	16.2055	0.273842	16.3636	0.273842		0.0097	0.0002
35	1204	Hegazi, Amira M;El-Shraiy, Amal M;Ghoname, A A	2017	GESUNDE PFLANZEN	Capsicum frutescens L. (syn. C. annuum L.）var.grossum Bailey.	Dicotyledons	Solanaceae	Herbaceous	RWC	25	Low	2	High	24-epibrassinolide	Foliar spray			4	4	40.355	3.98	54.849	6.11		0.3069	0.0055
35	1205	Hegazi, Amira M;El-Shraiy, Amal M;Ghoname, A A	2017	GESUNDE PFLANZEN	Capsicum frutescens L. (syn. C. annuum L.）var.grossum Bailey.	Dicotyledons	Solanaceae	Herbaceous	RWC	50	Low	2	High	24-epibrassinolide	Foliar spray			4	4	30.124	2.984	45.187	4.546		0.4055	0.005
35	1206	Hegazi, Amira M;El-Shraiy, Amal M;Ghoname, A A	2017	GESUNDE PFLANZEN	Capsicum frutescens L. (syn. C. annuum L.）var.grossum Bailey.	Dicotyledons	Solanaceae	Herbaceous	Chlorophyll a	25	Low	2	High	24-epibrassinolide	Foliar spray			4	4	3.6641	0.3828	5.0176	0.5468		0.3144	0.0057
35	1207	Hegazi, Amira M;El-Shraiy, Amal M;Ghoname, A A	2017	GESUNDE PFLANZEN	Capsicum frutescens L. (syn. C. annuum L.）var.grossum Bailey.	Dicotyledons	Solanaceae	Herbaceous	Chlorophyll a	50	Low	2	High	24-epibrassinolide	Foliar spray			4	4	2.3105	0.2736	3.9102	0.4922		0.5261	0.0075
35	1208	Hegazi, Amira M;El-Shraiy, Amal M;Ghoname, A A	2017	GESUNDE PFLANZEN	Capsicum frutescens L. (syn. C. annuum L.）var.grossum Bailey.	Dicotyledons	Solanaceae	Herbaceous	Chlorophyll b	25	Low	2	High	24-epibrassinolide	Foliar spray			4	4	0.61347	0.05534	0.98247	0.11986		0.4709	0.0058
35	1209	Hegazi, Amira M;El-Shraiy, Amal M;Ghoname, A A	2017	GESUNDE PFLANZEN	Capsicum frutescens L. (syn. C. annuum L.）var.grossum Bailey.	Dicotyledons	Solanaceae	Herbaceous	Chlorophyll b	50	Low	2	High	24-epibrassinolide	Foliar spray			4	4	0.52122	0.05534	0.71494	0.09226		0.316	0.007
35	1210	Hegazi, Amira M;El-Shraiy, Amal M;Ghoname, A A	2017	GESUNDE PFLANZEN	Capsicum frutescens L. (syn. C. annuum L.）var.grossum Bailey.	Dicotyledons	Solanaceae	Herbaceous	proline	25	Low	2	High	24-epibrassinolide	Foliar spray			4	4	37.392	3.9	45.544	4.726		0.1972	0.0054
35	1211	Hegazi, Amira M;El-Shraiy, Amal M;Ghoname, A A	2017	GESUNDE PFLANZEN	Capsicum frutescens L. (syn. C. annuum L.）var.grossum Bailey.	Dicotyledons	Solanaceae	Herbaceous	proline	50	Low	2	High	24-epibrassinolide	Foliar spray			4	4	49.325	4.726	59.249	6.026		0.1833	0.0049
35	1212	Hegazi, Amira M;El-Shraiy, Amal M;Ghoname, A A	2017	GESUNDE PFLANZEN	Capsicum frutescens L. (syn. C. annuum L.）var.grossum Bailey.	Dicotyledons	Solanaceae	Herbaceous	CAT	25	Low	2	High	24-epibrassinolide	Foliar spray			4	4	110.12	11.06	197.7	21.26		0.5852	0.0054
35	1213	Hegazi, Amira M;El-Shraiy, Amal M;Ghoname, A A	2017	GESUNDE PFLANZEN	Capsicum frutescens L. (syn. C. annuum L.）var.grossum Bailey.	Dicotyledons	Solanaceae	Herbaceous	CAT	50	Low	2	High	24-epibrassinolide	Foliar spray			4	4	120.32	11.06	200.26	21.24		0.5095	0.0049
35	1214	Hegazi, Amira M;El-Shraiy, Amal M;Ghoname, A A	2017	GESUNDE PFLANZEN	Capsicum frutescens L. (syn. C. annuum L.）var.grossum Bailey.	Dicotyledons	Solanaceae	Herbaceous	POD	25	Low	2	High	24-epibrassinolide	Foliar spray			4	4	82.461	8.726	190.23	21.8		0.8359	0.0061
35	1215	Hegazi, Amira M;El-Shraiy, Amal M;Ghoname, A A	2017	GESUNDE PFLANZEN	Capsicum frutescens L. (syn. C. annuum L.）var.grossum Bailey.	Dicotyledons	Solanaceae	Herbaceous	POD	50	Low	2	High	24-epibrassinolide	Foliar spray			4	4	85.515	8.726	210.3	23.56		0.8998	0.0057
35	1216	Hegazi, Amira M;El-Shraiy, Amal M;Ghoname, A A	2017	GESUNDE PFLANZEN	Capsicum frutescens L. (syn. C. annuum L.）var.grossum Bailey.	Dicotyledons	Solanaceae	Herbaceous	SOD	25	Low	2	High	24-epibrassinolide	Foliar spray			4	4	11.26	1.058	22.561	2.52		0.695	0.0053
35	1217	Hegazi, Amira M;El-Shraiy, Amal M;Ghoname, A A	2017	GESUNDE PFLANZEN	Capsicum frutescens L. (syn. C. annuum L.）var.grossum Bailey.	Dicotyledons	Solanaceae	Herbaceous	SOD	50	Low	2	High	24-epibrassinolide	Foliar spray			4	4	10.041	0.974	17.317	1.952		0.545	0.0055
35	1218	Hegazi, Amira M;El-Shraiy, Amal M;Ghoname, A A	2017	GESUNDE PFLANZEN	Capsicum frutescens L. (syn. C. annuum L.）var.grossum Bailey.	Dicotyledons	Solanaceae	Herbaceous	K+	25	Low	2	High	24-epibrassinolide	Foliar spray			4	4	2.5078	0.2508	2.9467	0.3134		0.1613	0.0053
35	1219	Hegazi, Amira M;El-Shraiy, Amal M;Ghoname, A A	2017	GESUNDE PFLANZEN	Capsicum frutescens L. (syn. C. annuum L.）var.grossum Bailey.	Dicotyledons	Solanaceae	Herbaceous	K+	50	Low	2	High	24-epibrassinolide	Foliar spray			4	4	1.4185	0.141	2.1003	0.2194		0.3925	0.0052
35	1220	Hegazi, Amira M;El-Shraiy, Amal M;Ghoname, A A	2017	GESUNDE PFLANZEN	Capsicum frutescens L. (syn. C. annuum L.）var.grossum Bailey.	Dicotyledons	Solanaceae	Herbaceous	Na+	25	Low	2	High	24-epibrassinolide	Foliar spray			4	4	0.68031	0.06804	0.5485	0.05954		-0.2154	0.0054
35	1221	Hegazi, Amira M;El-Shraiy, Amal M;Ghoname, A A	2017	GESUNDE PFLANZEN	Capsicum frutescens L. (syn. C. annuum L.）var.grossum Bailey.	Dicotyledons	Solanaceae	Herbaceous	Na+	50	Low	2	High	24-epibrassinolide	Foliar spray			4	4	0.74126	0.07086	0.61795	0.06804		-0.1819	0.0053
36	1222	Hu, Yueqing;Xia, Shitou;Su, Yi	2016	BioMed research international	Solanum tuberosum L.	Dicotyledons	Solanaceae	Herbaceous	root length	50	Low			BL	medium			3	3	51.398	2.795	20.652	2.795		-0.9118	0.0071
36	1223	Hu, Yueqing;Xia, Shitou;Su, Yi	2016	BioMed research international	Solanum tuberosum L.	Dicotyledons	Solanaceae	Herbaceous	root length	75	Low			BL	medium			3	3	54.658	2.64	26.087	2.019		-0.7397	0.0028
36	1224	Hu, Yueqing;Xia, Shitou;Su, Yi	2016	BioMed research international	Solanum tuberosum L.	Dicotyledons	Solanaceae	Herbaceous	root length	100	moderate			BL	medium			3	3	15.994	1.087	11.801	1.398		-0.304	0.0062
36	1225	Hu, Yueqing;Xia, Shitou;Su, Yi	2016	BioMed research international	Solanum tuberosum L.	Dicotyledons	Solanaceae	Herbaceous	Plant height	50	Low			BL	medium			3	3	38.665	6.055	54.969	3.416		0.3518	0.0095
36	1226	Hu, Yueqing;Xia, Shitou;Su, Yi	2016	BioMed research international	Solanum tuberosum L.	Dicotyledons	Solanaceae	Herbaceous	Plant height	75	Low			BL	medium			3	3	34.472	0.932	43.634	3.882		0.2357	0.0029
36	1227	Hu, Yueqing;Xia, Shitou;Su, Yi	2016	BioMed research international	Solanum tuberosum L.	Dicotyledons	Solanaceae	Herbaceous	Plant height	100	moderate			BL	medium			3	3	18.634	3.105	23.602	1.709		0.2363	0.011
36	1228	Hu, Yueqing;Xia, Shitou;Su, Yi	2016	BioMed research international	Solanum tuberosum L.	Dicotyledons	Solanaceae	Herbaceous	root FW	50	Low			BL	medium			3	3	0.057	0.014	0.07	0.027		0.2054	0.0697
36	1229	Hu, Yueqing;Xia, Shitou;Su, Yi	2016	BioMed research international	Solanum tuberosum L.	Dicotyledons	Solanaceae	Herbaceous	root FW	75	Low			BL	medium			3	3	0.034	0.022	0.05	0.021		0.3857	0.1984
36	1230	Hu, Yueqing;Xia, Shitou;Su, Yi	2016	BioMed research international	Solanum tuberosum L.	Dicotyledons	Solanaceae	Herbaceous	root FW	100	moderate			BL	medium			3	3	0.009	0.11	0.011	0.065		0.2007	61.4334
36	1231	Hu, Yueqing;Xia, Shitou;Su, Yi	2016	BioMed research international	Solanum tuberosum L.	Dicotyledons	Solanaceae	Herbaceous	Shoot FW	50	Low			BL	medium			3	3	0.158	0.045	0.173	0.07		0.0907	0.0816
36	1232	Hu, Yueqing;Xia, Shitou;Su, Yi	2016	BioMed research international	Solanum tuberosum L.	Dicotyledons	Solanaceae	Herbaceous	Shoot FW	75	Low			BL	medium			3	3	0.078	0.024	0.106	0.022		0.3067	0.0459
36	1233	Hu, Yueqing;Xia, Shitou;Su, Yi	2016	BioMed research international	Solanum tuberosum L.	Dicotyledons	Solanaceae	Herbaceous	Shoot FW	100	moderate			BL	medium			3	3	0.071	0.045	0.093	0.011		0.2699	0.1386
36	1234	Hu, Yueqing;Xia, Shitou;Su, Yi	2016	BioMed research international	Solanum tuberosum L.	Dicotyledons	Solanaceae	Herbaceous	T-FW	50	Low			BL	medium			3	3	0.215	0.004	0.243	0.003		0.1224	0.0002
36	1235	Hu, Yueqing;Xia, Shitou;Su, Yi	2016	BioMed research international	Solanum tuberosum L.	Dicotyledons	Solanaceae	Herbaceous	T-FW	75	Low			BL	medium			3	3	0.112	0.002	0.156	0.008		0.3314	0.001
36	1236	Hu, Yueqing;Xia, Shitou;Su, Yi	2016	BioMed research international	Solanum tuberosum L.	Dicotyledons	Solanaceae	Herbaceous	T-FW	100	moderate			BL	medium			3	3	0.086	0.003	0.104	0.001		0.19	0.0004
36	1237	Hu, Yueqing;Xia, Shitou;Su, Yi	2016	BioMed research international	Solanum tuberosum L.	Dicotyledons	Solanaceae	Herbaceous	Proline	50	Low			BL	Culture medium			3	3	124.93	17.03	133.19	19.61		0.064	0.0134
36	1238	Hu, Yueqing;Xia, Shitou;Su, Yi	2016	BioMed research international	Solanum tuberosum L.	Dicotyledons	Solanaceae	Herbaceous	Proline	75	Low			BL	Culture medium			3	3	183.78	28.39	262.24	6.2		0.3555	0.0081
36	1239	Hu, Yueqing;Xia, Shitou;Su, Yi	2016	BioMed research international	Solanum tuberosum L.	Dicotyledons	Solanaceae	Herbaceous	Proline	100	moderate			BL	Culture medium			3	3	285.47	5.16	307.67	4.13		0.0749	0.0002
36	1240	Hu, Yueqing;Xia, Shitou;Su, Yi	2016	BioMed research international	Solanum tuberosum L.	Dicotyledons	Solanaceae	Herbaceous	MDA	50	Low			BL	Culture medium			3	3	27.386	0.531	19.143	3.257		-0.3581	0.0098
36	1241	Hu, Yueqing;Xia, Shitou;Su, Yi	2016	BioMed research international	Solanum tuberosum L.	Dicotyledons	Solanaceae	Herbaceous	MDA	75	Low			BL	Culture medium			3	3	28.117	2.26	20.606	1.462		-0.3108	0.0038
36	1242	Hu, Yueqing;Xia, Shitou;Su, Yi	2016	BioMed research international	Solanum tuberosum L.	Dicotyledons	Solanaceae	Herbaceous	MDA	100	moderate			BL	Culture medium			3	3	36.425	2.26	16.95	2.326		-0.765	0.0076
36	1243	Hu, Yueqing;Xia, Shitou;Su, Yi	2016	BioMed research international	Solanum tuberosum L.	Dicotyledons	Solanaceae	Herbaceous	POD	50	Low			BL	Culture medium			3	3	1703.7	122.2	1800	177.8		0.055	0.005
36	1244	Hu, Yueqing;Xia, Shitou;Su, Yi	2016	BioMed research international	Solanum tuberosum L.	Dicotyledons	Solanaceae	Herbaceous	POD	75	Low			BL	Culture medium			3	3	2029.6	192.6	2118.5	200		0.0429	0.006
36	1245	Hu, Yueqing;Xia, Shitou;Su, Yi	2016	BioMed research international	Solanum tuberosum L.	Dicotyledons	Solanaceae	Herbaceous	POD	100	moderate			BL	Culture medium			3	3	1781.5	140.7	1985.2	162.9		0.1083	0.0043
36	1246	Hu, Yueqing;Xia, Shitou;Su, Yi	2016	BioMed research international	Solanum tuberosum L.	Dicotyledons	Solanaceae	Herbaceous	SOD	50	Low			BL	Culture medium			3	3	599.11	26	662.92	28.37		0.1012	0.0012
36	1247	Hu, Yueqing;Xia, Shitou;Su, Yi	2016	BioMed research international	Solanum tuberosum L.	Dicotyledons	Solanaceae	Herbaceous	SOD	75	Low			BL	Culture medium			3	3	626.29	29.54	670.01	39		0.0675	0.0019
36	1248	Hu, Yueqing;Xia, Shitou;Su, Yi	2016	BioMed research international	Solanum tuberosum L.	Dicotyledons	Solanaceae	Herbaceous	SOD	100	moderate			BL	Culture medium			3	3	599.11	26	645.2	34.27		0.0741	0.0016
36	1249	Hu, Yueqing;Xia, Shitou;Su, Yi	2016	BioMed research international	Solanum tuberosum L.	Dicotyledons	Solanaceae	Herbaceous	CAT	50	Low			BL	Culture medium			3	3	1594.1	80	1697.8	145.2		0.063	0.0033
36	1250	Hu, Yueqing;Xia, Shitou;Su, Yi	2016	BioMed research international	Solanum tuberosum L.	Dicotyledons	Solanaceae	Herbaceous	CAT	75	Low			BL	Culture medium			3	3	1564.4	154.1	1680	100.7		0.0713	0.0044
36	1251	Hu, Yueqing;Xia, Shitou;Su, Yi	2016	BioMed research international	Solanum tuberosum L.	Dicotyledons	Solanaceae	Herbaceous	CAT	100	moderate			BL	Culture medium			3	3	1318.5	171.9	1437	130.4		0.0861	0.0084
36	1252	Hu, Yueqing;Xia, Shitou;Su, Yi	2016	BioMed research international	Solanum tuberosum L.	Dicotyledons	Solanaceae	Herbaceous	root-Na+	50	Low			BL	Culture medium			3	3	2.8114	0.1372	1.6686	0.1143		-0.5217	0.0024
36	1253	Hu, Yueqing;Xia, Shitou;Su, Yi	2016	BioMed research international	Solanum tuberosum L.	Dicotyledons	Solanaceae	Herbaceous	root-Na+	75	Low			BL	Culture medium			3	3	16.04	1.879	14.765	1.208		-0.0828	0.0068
36	1254	Hu, Yueqing;Xia, Shitou;Su, Yi	2016	BioMed research international	Solanum tuberosum L.	Dicotyledons	Solanaceae	Herbaceous	root-Na+	100	moderate			BL	Culture medium			3	3	42.013	3.826	29.128	2.349		-0.3663	0.0049
36	1255	Hu, Yueqing;Xia, Shitou;Su, Yi	2016	BioMed research international	Solanum tuberosum L.	Dicotyledons	Solanaceae	Herbaceous	shoot-Na+	50	Low			BL	Culture medium			3	3	1.3714	0.2057	1.0971	0.0915		-0.2232	0.0098
36	1256	Hu, Yueqing;Xia, Shitou;Su, Yi	2016	BioMed research international	Solanum tuberosum L.	Dicotyledons	Solanaceae	Herbaceous	shoot-Na+	75	Low			BL	Culture medium			3	3	15.168	1.409	12.416	1.074		-0.2002	0.0054
36	1257	Hu, Yueqing;Xia, Shitou;Su, Yi	2016	BioMed research international	Solanum tuberosum L.	Dicotyledons	Solanaceae	Herbaceous	shoot-Na+	100	moderate			BL	Culture medium			3	3	39.664	3.557	29.262	1.812		-0.3042	0.004
36	1258	Hu, Yueqing;Xia, Shitou;Su, Yi	2016	BioMed research international	Solanum tuberosum L.	Dicotyledons	Solanaceae	Herbaceous	root-K+	50	Low			BL	Culture medium			3	3	43.056	2.838	39.855	1.268		-0.0773	0.0018
36	1259	Hu, Yueqing;Xia, Shitou;Su, Yi	2016	BioMed research international	Solanum tuberosum L.	Dicotyledons	Solanaceae	Herbaceous	root-K+	75	Low			BL	Culture medium			3	3	31.703	1.872	32.729	1.027		0.0319	0.0015
36	1260	Hu, Yueqing;Xia, Shitou;Su, Yi	2016	BioMed research international	Solanum tuberosum L.	Dicotyledons	Solanaceae	Herbaceous	root-K+	100	moderate			BL	Culture medium			3	3	18.478	0.966	21.618	1.329		0.1569	0.0022
36	1261	Hu, Yueqing;Xia, Shitou;Su, Yi	2016	BioMed research international	Solanum tuberosum L.	Dicotyledons	Solanaceae	Herbaceous	shoot-K+	50	Low			BL	Culture medium			3	3	34.964	1.993	32.126	1.811		-0.0847	0.0021
36	1262	Hu, Yueqing;Xia, Shitou;Su, Yi	2016	BioMed research international	Solanum tuberosum L.	Dicotyledons	Solanaceae	Herbaceous	shoot-K+	75	Low			BL	Culture medium			3	3	43.116	3.623	42.754	1.811		-0.0084	0.003
36	1263	Hu, Yueqing;Xia, Shitou;Su, Yi	2016	BioMed research international	Solanum tuberosum L.	Dicotyledons	Solanaceae	Herbaceous	shoot-K+	100	moderate			BL	Culture medium			3	3	26.872	2.114	23.671	1.45		-0.1268	0.0033
37	1264	Jin-huan, L;Anjum, S A;Mei-ru, L	2015	JOURNAL OF ANIMAL AND PLANT SCIENCES	Leymus chinensis (Trin. ex Bunge) Tzvelev	Monocotyledon	Graminae	Herbaceous	Plant height	150	High			BR	Foliar spray	Post-processing		3	3	24.41	5.12687	29.61	2.37291		0.1931	0.0168
37	1265	Jin-huan, L;Anjum, S A;Mei-ru, L	2015	JOURNAL OF ANIMAL AND PLANT SCIENCES	Leymus chinensis (Trin. ex Bunge) Tzvelev	Monocotyledon	Graminae	Herbaceous	Plant height	150	High			BR	Foliar spray	Post-processing		3	3	24.41	5.12687	30.01	6.85892		0.2065	0.0321
37	1266	Jin-huan, L;Anjum, S A;Mei-ru, L	2015	JOURNAL OF ANIMAL AND PLANT SCIENCES	Leymus chinensis (Trin. ex Bunge) Tzvelev	Monocotyledon	Graminae	Herbaceous	Plant height	150	High			BR	Foliar spray	Post-processing		3	3	24.41	5.12687	29.18	3.77587		0.1785	0.0203
37	1267	Jin-huan, L;Anjum, S A;Mei-ru, L	2015	JOURNAL OF ANIMAL AND PLANT SCIENCES	Leymus chinensis (Trin. ex Bunge) Tzvelev	Monocotyledon	Graminae	Herbaceous	T-DW	150	High			BR	Foliar spray	Post-processing		3	3	22.5	3.2909	59	3.2909		0.964	0.0082
37	1268	Jin-huan, L;Anjum, S A;Mei-ru, L	2015	JOURNAL OF ANIMAL AND PLANT SCIENCES	Leymus chinensis (Trin. ex Bunge) Tzvelev	Monocotyledon	Graminae	Herbaceous	T-DW	150	High			BR	Foliar spray	Post-processing		3	3	22.5	3.2909	77.3	5.71577		1.2342	0.009
37	1269	Jin-huan, L;Anjum, S A;Mei-ru, L	2015	JOURNAL OF ANIMAL AND PLANT SCIENCES	Leymus chinensis (Trin. ex Bunge) Tzvelev	Monocotyledon	Graminae	Herbaceous	T-DW	150	High			BR	Foliar spray	Post-processing		3	3	22.5	3.2909	44.3	5.02295		0.6775	0.0114
37	1270	Jin-huan, L;Anjum, S A;Mei-ru, L	2015	JOURNAL OF ANIMAL AND PLANT SCIENCES	Leymus chinensis (Trin. ex Bunge) Tzvelev	Monocotyledon	Graminae	Herbaceous	T-FW	150	High			BR	Foliar spray	Post-processing		3	3	178.5	53.3472	352.2	147.917		0.6796	0.0886
37	1271	Jin-huan, L;Anjum, S A;Mei-ru, L	2015	JOURNAL OF ANIMAL AND PLANT SCIENCES	Leymus chinensis (Trin. ex Bunge) Tzvelev	Monocotyledon	Graminae	Herbaceous	T-FW	150	High			BR	Foliar spray	Post-processing		3	3	178.5	53.3472	385.7	24.4219		0.7705	0.0311
37	1272	Jin-huan, L;Anjum, S A;Mei-ru, L	2015	JOURNAL OF ANIMAL AND PLANT SCIENCES	Leymus chinensis (Trin. ex Bunge) Tzvelev	Monocotyledon	Graminae	Herbaceous	T-FW	150	High			BR	Foliar spray	Post-processing		3	3	178.5	53.3472	351.7	18.1865		0.6782	0.0307
37	1273	Jin-huan, L;Anjum, S A;Mei-ru, L	2015	JOURNAL OF ANIMAL AND PLANT SCIENCES	Leymus chinensis (Trin. ex Bunge) Tzvelev	Monocotyledon	Graminae	Herbaceous	Soluble sugar content	150	High			BR	Foliar spray	Post-processing		3	3	13.64	0.034641	20.52	0.138564		0.4084	0
37	1274	Jin-huan, L;Anjum, S A;Mei-ru, L	2015	JOURNAL OF ANIMAL AND PLANT SCIENCES	Leymus chinensis (Trin. ex Bunge) Tzvelev	Monocotyledon	Graminae	Herbaceous	Soluble sugar content	150	High			BR	Foliar spray	Post-processing		3	3	13.64	0.034641	24.48	0.121244		0.5848	0
37	1275	Jin-huan, L;Anjum, S A;Mei-ru, L	2015	JOURNAL OF ANIMAL AND PLANT SCIENCES	Leymus chinensis (Trin. ex Bunge) Tzvelev	Monocotyledon	Graminae	Herbaceous	Soluble sugar content	150	High			BR	Foliar spray	Post-processing		3	3	13.64	0.034641	19.36	0.103923		0.3502	0
37	1276	Jin-huan, L;Anjum, S A;Mei-ru, L	2015	JOURNAL OF ANIMAL AND PLANT SCIENCES	Leymus chinensis (Trin. ex Bunge) Tzvelev	Monocotyledon	Graminae	Herbaceous	Soluble protein content	150	High			BR	Foliar spray	Post-processing		3	3	3.6	1.15874	15.01	0.623538		1.4278	0.0351
37	1277	Jin-huan, L;Anjum, S A;Mei-ru, L	2015	JOURNAL OF ANIMAL AND PLANT SCIENCES	Leymus chinensis (Trin. ex Bunge) Tzvelev	Monocotyledon	Graminae	Herbaceous	Soluble protein content	150	High			BR	Foliar spray	Post-processing		3	3	3.6	1.15874	12.64	0.06755		1.2559	0.0345
37	1278	Jin-huan, L;Anjum, S A;Mei-ru, L	2015	JOURNAL OF ANIMAL AND PLANT SCIENCES	Leymus chinensis (Trin. ex Bunge) Tzvelev	Monocotyledon	Graminae	Herbaceous	Soluble protein content	150	High			BR	Foliar spray	Post-processing		3	3	3.6	1.15874	8.09	0.715337		0.8097	0.0371
37	1279	Jin-huan, L;Anjum, S A;Mei-ru, L	2015	JOURNAL OF ANIMAL AND PLANT SCIENCES	Leymus chinensis (Trin. ex Bunge) Tzvelev	Monocotyledon	Graminae	Herbaceous	Total chlorophyll	150	High			BR	Foliar spray	Post-processing		3	3	2.21	0.138564	2.53	0.034641		0.1352	0.0014
37	1280	Jin-huan, L;Anjum, S A;Mei-ru, L	2015	JOURNAL OF ANIMAL AND PLANT SCIENCES	Leymus chinensis (Trin. ex Bunge) Tzvelev	Monocotyledon	Graminae	Herbaceous	Total chlorophyll	150	High			BR	Foliar spray	Post-processing		3	3	2.21	0.138564	2.5	0.0519615		0.1233	0.0015
37	1281	Jin-huan, L;Anjum, S A;Mei-ru, L	2015	JOURNAL OF ANIMAL AND PLANT SCIENCES	Leymus chinensis (Trin. ex Bunge) Tzvelev	Monocotyledon	Graminae	Herbaceous	Total chlorophyll	150	High			BR	Foliar spray	Post-processing		3	3	2.21	0.138564	2.31	1.02191		0.0443	0.0665
37	1282	Jin-huan, L;Anjum, S A;Mei-ru, L	2015	JOURNAL OF ANIMAL AND PLANT SCIENCES	Leymus chinensis (Trin. ex Bunge) Tzvelev	Monocotyledon	Graminae	Herbaceous	Chlorophyll a	150	High			BR	Foliar spray	Post-processing		3	3	0.81	0.0173205	1.27	0.034641		0.4497	0.0004
37	1283	Jin-huan, L;Anjum, S A;Mei-ru, L	2015	JOURNAL OF ANIMAL AND PLANT SCIENCES	Leymus chinensis (Trin. ex Bunge) Tzvelev	Monocotyledon	Graminae	Herbaceous	Chlorophyll a	150	High			BR	Foliar spray	Post-processing		3	3	0.81	0.0173205	1.12	0.034641		0.324	0.0005
37	1284	Jin-huan, L;Anjum, S A;Mei-ru, L	2015	JOURNAL OF ANIMAL AND PLANT SCIENCES	Leymus chinensis (Trin. ex Bunge) Tzvelev	Monocotyledon	Graminae	Herbaceous	Chlorophyll a	150	High			BR	Foliar spray	Post-processing		3	3	0.81	0.0173205	0.95	0.069282		0.1594	0.0019
37	1285	Jin-huan, L;Anjum, S A;Mei-ru, L	2015	JOURNAL OF ANIMAL AND PLANT SCIENCES	Leymus chinensis (Trin. ex Bunge) Tzvelev	Monocotyledon	Graminae	Herbaceous	Chlorophyll b	150	High			BR	Foliar spray	Post-processing		3	3	0.98	0.069282	1.12	0.103923		0.1335	0.0045
37	1286	Jin-huan, L;Anjum, S A;Mei-ru, L	2015	JOURNAL OF ANIMAL AND PLANT SCIENCES	Leymus chinensis (Trin. ex Bunge) Tzvelev	Monocotyledon	Graminae	Herbaceous	Chlorophyll b	150	High			BR	Foliar spray	Post-processing		3	3	0.98	0.069282	1.13	0.069282		0.1424	0.0029
37	1287	Jin-huan, L;Anjum, S A;Mei-ru, L	2015	JOURNAL OF ANIMAL AND PLANT SCIENCES	Leymus chinensis (Trin. ex Bunge) Tzvelev	Monocotyledon	Graminae	Herbaceous	Chlorophyll b	150	High			BR	Foliar spray	Post-processing		3	3	0.98	0.069282	1.04	0.0519615		0.0594	0.0025
37	1288	Jin-huan, L;Anjum, S A;Mei-ru, L	2015	JOURNAL OF ANIMAL AND PLANT SCIENCES	Leymus chinensis (Trin. ex Bunge) Tzvelev	Monocotyledon	Graminae	Herbaceous	MDA	150	High			BR	Foliar spray	Post-processing		3	3	24.3	0.173205	20.1	1.4376		-0.1898	0.0017
37	1289	Jin-huan, L;Anjum, S A;Mei-ru, L	2015	JOURNAL OF ANIMAL AND PLANT SCIENCES	Leymus chinensis (Trin. ex Bunge) Tzvelev	Monocotyledon	Graminae	Herbaceous	MDA	150	High			BR	Foliar spray	Post-processing		3	3	24.3	0.173205	21.5	0.588897		-0.1224	0.0003
37	1290	Jin-huan, L;Anjum, S A;Mei-ru, L	2015	JOURNAL OF ANIMAL AND PLANT SCIENCES	Leymus chinensis (Trin. ex Bunge) Tzvelev	Monocotyledon	Graminae	Herbaceous	MDA	150	High			BR	Foliar spray	Post-processing		3	3	24.3	0.173205	24.4	0.207846		0.0041	0
37	1291	Jin-huan, L;Anjum, S A;Mei-ru, L	2015	JOURNAL OF ANIMAL AND PLANT SCIENCES	Leymus chinensis (Trin. ex Bunge) Tzvelev	Monocotyledon	Graminae	Herbaceous	proline	150	High			BR	Foliar spray	Post-processing		3	3	24.67	1.2644	25.12	1.40296		0.0181	0.0019
37	1292	Jin-huan, L;Anjum, S A;Mei-ru, L	2015	JOURNAL OF ANIMAL AND PLANT SCIENCES	Leymus chinensis (Trin. ex Bunge) Tzvelev	Monocotyledon	Graminae	Herbaceous	proline	150	High			BR	Foliar spray	Post-processing		3	3	24.67	1.2644	23.67	0.554256		-0.0414	0.0011
37	1293	Jin-huan, L;Anjum, S A;Mei-ru, L	2015	JOURNAL OF ANIMAL AND PLANT SCIENCES	Leymus chinensis (Trin. ex Bunge) Tzvelev	Monocotyledon	Graminae	Herbaceous	proline	150	High			BR	Foliar spray	Post-processing		3	3	24.67	1.2644	20.38	1.38564		-0.191	0.0024
37	1294	Jin-huan, L;Anjum, S A;Mei-ru, L	2015	JOURNAL OF ANIMAL AND PLANT SCIENCES	Leymus chinensis (Trin. ex Bunge) Tzvelev	Monocotyledon	Graminae	Herbaceous	REC	150	High			BR	Foliar spray	Post-processing		3	3	13.4	0.0381051	11.8	0.0225167		-0.1272	0
37	1295	Jin-huan, L;Anjum, S A;Mei-ru, L	2015	JOURNAL OF ANIMAL AND PLANT SCIENCES	Leymus chinensis (Trin. ex Bunge) Tzvelev	Monocotyledon	Graminae	Herbaceous	REC	150	High			BR	Foliar spray	Post-processing		3	3	13.4	0.0381051	11.2	0.0398372		-0.1793	0
37	1296	Jin-huan, L;Anjum, S A;Mei-ru, L	2015	JOURNAL OF ANIMAL AND PLANT SCIENCES	Leymus chinensis (Trin. ex Bunge) Tzvelev	Monocotyledon	Graminae	Herbaceous	REC	150	High			BR	Foliar spray	Post-processing		3	3	13.4	0.0381051	18.1	0.0190526		0.3007	0
37	1297	Jin-huan, L;Anjum, S A;Mei-ru, L	2015	JOURNAL OF ANIMAL AND PLANT SCIENCES	Leymus chinensis (Trin. ex Bunge) Tzvelev	Monocotyledon	Graminae	Herbaceous	SOD	150	High			BR	Foliar spray	Post-processing		3	3	811.91	15.242	857.91	2.51147		0.0551	0.0001
37	1298	Jin-huan, L;Anjum, S A;Mei-ru, L	2015	JOURNAL OF ANIMAL AND PLANT SCIENCES	Leymus chinensis (Trin. ex Bunge) Tzvelev	Monocotyledon	Graminae	Herbaceous	SOD	150	High			BR	Foliar spray	Post-processing		3	3	811.91	15.242	830.38	11.3276		0.0225	0.0002
37	1299	Jin-huan, L;Anjum, S A;Mei-ru, L	2015	JOURNAL OF ANIMAL AND PLANT SCIENCES	Leymus chinensis (Trin. ex Bunge) Tzvelev	Monocotyledon	Graminae	Herbaceous	SOD	150	High			BR	Foliar spray	Post-processing		3	3	811.91	15.242	824.31	6.72036		0.0152	0.0001
37	1300	Jin-huan, L;Anjum, S A;Mei-ru, L	2015	JOURNAL OF ANIMAL AND PLANT SCIENCES	Leymus chinensis (Trin. ex Bunge) Tzvelev	Monocotyledon	Graminae	Herbaceous	APX	150	High			BR	Foliar spray	Post-processing		3	3	9.52	0.0519615	12.2	0.034641		0.248	0
37	1301	Jin-huan, L;Anjum, S A;Mei-ru, L	2015	JOURNAL OF ANIMAL AND PLANT SCIENCES	Leymus chinensis (Trin. ex Bunge) Tzvelev	Monocotyledon	Graminae	Herbaceous	APX	150	High			BR	Foliar spray	Post-processing		3	3	9.52	0.0519615	12.14	0.069282		0.2431	0
37	1302	Jin-huan, L;Anjum, S A;Mei-ru, L	2015	JOURNAL OF ANIMAL AND PLANT SCIENCES	Leymus chinensis (Trin. ex Bunge) Tzvelev	Monocotyledon	Graminae	Herbaceous	APX	150	High			BR	Foliar spray	Post-processing		3	3	9.52	0.0519615	13.95	0.103923		0.3821	0
37	1303	Jin-huan, L;Anjum, S A;Mei-ru, L	2015	JOURNAL OF ANIMAL AND PLANT SCIENCES	Leymus chinensis (Trin. ex Bunge) Tzvelev	Monocotyledon	Graminae	Herbaceous	GR	150	High			BR	Foliar spray	Post-processing		3	3	0.069	0.0467654	1.549	0.0207846		3.1113	0.1532
37	1304	Jin-huan, L;Anjum, S A;Mei-ru, L	2015	JOURNAL OF ANIMAL AND PLANT SCIENCES	Leymus chinensis (Trin. ex Bunge) Tzvelev	Monocotyledon	Graminae	Herbaceous	GR	150	High			BR	Foliar spray	Post-processing		3	3	0.069	0.0467654	0.417	0.0502295		1.799	0.158
37	1305	Jin-huan, L;Anjum, S A;Mei-ru, L	2015	JOURNAL OF ANIMAL AND PLANT SCIENCES	Leymus chinensis (Trin. ex Bunge) Tzvelev	Monocotyledon	Graminae	Herbaceous	GR	150	High			BR	Foliar spray	Post-processing		3	3	0.069	0.0467654	0.363	0.0883346		1.6603	0.1729
37	1306	Jin-huan, L;Anjum, S A;Mei-ru, L	2015	JOURNAL OF ANIMAL AND PLANT SCIENCES	Leymus chinensis (Trin. ex Bunge) Tzvelev	Monocotyledon	Graminae	Herbaceous	POD	150	High			BR	Foliar spray	Post-processing		3	3	206.18	15.4672	638.02	1.83597		1.1296	0.0019
37	1307	Jin-huan, L;Anjum, S A;Mei-ru, L	2015	JOURNAL OF ANIMAL AND PLANT SCIENCES	Leymus chinensis (Trin. ex Bunge) Tzvelev	Monocotyledon	Graminae	Herbaceous	POD	150	High			BR	Foliar spray	Post-processing		3	3	206.18	15.4672	697.42	12.2283		1.2186	0.002
37	1308	Jin-huan, L;Anjum, S A;Mei-ru, L	2015	JOURNAL OF ANIMAL AND PLANT SCIENCES	Leymus chinensis (Trin. ex Bunge) Tzvelev	Monocotyledon	Graminae	Herbaceous	POD	150	High			BR	Foliar spray	Post-processing		3	3	206.18	15.4672	763.1	20.75		1.3086	0.0021
37	1309	Jin-huan, L;Anjum, S A;Mei-ru, L	2015	JOURNAL OF ANIMAL AND PLANT SCIENCES	Leymus chinensis (Trin. ex Bunge) Tzvelev	Monocotyledon	Graminae	Herbaceous	CAT	150	High			BR	Foliar spray	Post-processing		3	3	99.12	1.97454	126.39	23.8157		0.243	0.012
37	1310	Jin-huan, L;Anjum, S A;Mei-ru, L	2015	JOURNAL OF ANIMAL AND PLANT SCIENCES	Leymus chinensis (Trin. ex Bunge) Tzvelev	Monocotyledon	Graminae	Herbaceous	CAT	150	High			BR	Foliar spray	Post-processing		3	3	99.12	1.97454	127.28	4.27817		0.2501	0.0005
37	1311	Jin-huan, L;Anjum, S A;Mei-ru, L	2015	JOURNAL OF ANIMAL AND PLANT SCIENCES	Leymus chinensis (Trin. ex Bunge) Tzvelev	Monocotyledon	Graminae	Herbaceous	CAT	150	High			BR	Foliar spray	Post-processing		3	3	99.12	1.97454	111.77	6.56447		0.1201	0.0013
38	1312	Kagale, Sateesh;Divi, Uday K;Krochko, Joan E	2007	Planta	Brassica napus L.	Dicotyledons	Cruciferae	Herbaceous	Germination rate	200	High	2	High	24-epibrassinolide	Culture medium	Meanwhile		3	3	56.505	11.099	86.097	6.05352		0.4211	0.0145
38	1313	Kagale, Sateesh;Divi, Uday K;Krochko, Joan E	2007	Planta	Brassica napus L.	Dicotyledons	Cruciferae	Herbaceous	Germination rate	250	High	2	High	24-epibrassinolide	Culture medium	Meanwhile		3	3	25.398	5.44903	53.126	8.27401		0.738	0.0234
38	1314	Kagale, Sateesh;Divi, Uday K;Krochko, Joan E	2007	Planta	Brassica napus L.	Dicotyledons	Cruciferae	Herbaceous	Germination rate	300	High	2	High	24-epibrassinolide	Culture medium	Meanwhile		3	3	3.2621	3.63228	34.252	12.3097		2.3514	0.4563
39	1315	Karlidag, Huseyin;Yildirim, Ertan;Turan, Metin	2011	SCIENTIA HORTICULTURAE	Fragaria ananassa Duch.	Dicotyledons	Rosaceae	Herbaceous	T-DW	35	Low	0.5	moderate	24-epibrassinolide	Foliar spray			4	4	2.4682	0.3502	3.2325	0.2228		0.2698	0.0062
39	1316	Karlidag, Huseyin;Yildirim, Ertan;Turan, Metin	2011	SCIENTIA HORTICULTURAE	Fragaria ananassa Duch.	Dicotyledons	Rosaceae	Herbaceous	T-DW	35	Low	1	High	24-epibrassinolide	Foliar spray			4	4	2.4682	0.3502	3.5987	0.2548		0.3771	0.0063
39	1317	Karlidag, Huseyin;Yildirim, Ertan;Turan, Metin	2011	SCIENTIA HORTICULTURAE	Fragaria ananassa Duch.	Dicotyledons	Rosaceae	Herbaceous	T-DW	35	Low	0.5	moderate	24-epibrassinolide	Foliar spray			4	4	3.1847	0.414	3.4554	0.414		0.0816	0.0078
39	1318	Karlidag, Huseyin;Yildirim, Ertan;Turan, Metin	2011	SCIENTIA HORTICULTURAE	Fragaria ananassa Duch.	Dicotyledons	Rosaceae	Herbaceous	T-DW	35	Low	1	High	24-epibrassinolide	Foliar spray			4	4	3.1847	0.414	3.4395	0.4458		0.077	0.0084
39	1319	Karlidag, Huseyin;Yildirim, Ertan;Turan, Metin	2011	SCIENTIA HORTICULTURAE	Fragaria ananassa Duch.	Dicotyledons	Rosaceae	Herbaceous	T-DW	35	Low	0.5	moderate	24-epibrassinolide	Foliar spray			4	4	7.7707	1.0828	9.0127	0.5414		0.1483	0.0058
39	1320	Karlidag, Huseyin;Yildirim, Ertan;Turan, Metin	2011	SCIENTIA HORTICULTURAE	Fragaria ananassa Duch.	Dicotyledons	Rosaceae	Herbaceous	T-DW	35	Low	1	High	24-epibrassinolide	Foliar spray			4	4	7.7707	1.0828	9.3153	0.3502		0.1813	0.0052
39	1321	Karlidag, Huseyin;Yildirim, Ertan;Turan, Metin	2011	SCIENTIA HORTICULTURAE	Fragaria ananassa Duch.	Dicotyledons	Rosaceae	Herbaceous	T-DW	35	Low	0.5	moderate	24-epibrassinolide	Foliar spray			4	4	7.8344	1.0828	8.9331	1.1466		0.1312	0.0089
39	1322	Karlidag, Huseyin;Yildirim, Ertan;Turan, Metin	2011	SCIENTIA HORTICULTURAE	Fragaria ananassa Duch.	Dicotyledons	Rosaceae	Herbaceous	T-DW	35	Low	1	High	24-epibrassinolide	Foliar spray			4	4	7.8344	1.0828	8.8376	1.656		0.1205	0.0136
39	1323	Karlidag, Huseyin;Yildirim, Ertan;Turan, Metin	2011	SCIENTIA HORTICULTURAE	Fragaria ananassa Duch.	Dicotyledons	Rosaceae	Herbaceous	Gs	35	Low	0.5	moderate	24-epibrassinolide	Foliar spray			4	4	195.67	39.94	379.37	27.94		0.6621	0.0118
39	1324	Karlidag, Huseyin;Yildirim, Ertan;Turan, Metin	2011	SCIENTIA HORTICULTURAE	Fragaria ananassa Duch.	Dicotyledons	Rosaceae	Herbaceous	Gs	35	Low	1	High	24-epibrassinolide	Foliar spray			4	4	195.67	39.94	441.26	67.9		0.8132	0.0163
39	1325	Karlidag, Huseyin;Yildirim, Ertan;Turan, Metin	2011	SCIENTIA HORTICULTURAE	Fragaria ananassa Duch.	Dicotyledons	Rosaceae	Herbaceous	Gs	35	Low	0.5	moderate	24-epibrassinolide	Foliar spray			4	4	441.26	27.96	800.67	103.82		0.5958	0.0052
39	1326	Karlidag, Huseyin;Yildirim, Ertan;Turan, Metin	2011	SCIENTIA HORTICULTURAE	Fragaria ananassa Duch.	Dicotyledons	Rosaceae	Herbaceous	Gs	35	Low	1	High	24-epibrassinolide	Foliar spray			4	4	441.26	27.96	776.71	139.76		0.5654	0.0091
39	1327	Karlidag, Huseyin;Yildirim, Ertan;Turan, Metin	2011	SCIENTIA HORTICULTURAE	Fragaria ananassa Duch.	Dicotyledons	Rosaceae	Herbaceous	RWC	35	Low	0.5	moderate	24-epibrassinolide	Foliar spray			4	4	74.335	4.73	78.621	7.684		0.0561	0.0034
39	1328	Karlidag, Huseyin;Yildirim, Ertan;Turan, Metin	2011	SCIENTIA HORTICULTURAE	Fragaria ananassa Duch.	Dicotyledons	Rosaceae	Herbaceous	RWC	35	Low	1	High	24-epibrassinolide	Foliar spray			4	4	74.335	4.73	75.813	8.572		0.0197	0.0042
39	1329	Karlidag, Huseyin;Yildirim, Ertan;Turan, Metin	2011	SCIENTIA HORTICULTURAE	Fragaria ananassa Duch.	Dicotyledons	Rosaceae	Herbaceous	RWC	35	Low	0.5	moderate	24-epibrassinolide	Foliar spray			4	4	76.7	8.866	83.35	10.936		0.0831	0.0076
39	1330	Karlidag, Huseyin;Yildirim, Ertan;Turan, Metin	2011	SCIENTIA HORTICULTURAE	Fragaria ananassa Duch.	Dicotyledons	Rosaceae	Herbaceous	RWC	35	Low	1	High	24-epibrassinolide	Foliar spray			4	4	76.7	8.866	82.611	9.458		0.0742	0.0066
39	1331	Karlidag, Huseyin;Yildirim, Ertan;Turan, Metin	2011	SCIENTIA HORTICULTURAE	Fragaria ananassa Duch.	Dicotyledons	Rosaceae	Herbaceous	Total chlorophyll	35	Low	0.5	moderate	24-epibrassinolide	Foliar spray			4	4	42.483	1.654	45.31	3.448		0.0644	0.0018
39	1332	Karlidag, Huseyin;Yildirim, Ertan;Turan, Metin	2011	SCIENTIA HORTICULTURAE	Fragaria ananassa Duch.	Dicotyledons	Rosaceae	Herbaceous	Total chlorophyll	35	Low	1	High	24-epibrassinolide	Foliar spray			4	4	42.483	1.654	47.034	2.898		0.1018	0.0013
39	1333	Karlidag, Huseyin;Yildirim, Ertan;Turan, Metin	2011	SCIENTIA HORTICULTURAE	Fragaria ananassa Duch.	Dicotyledons	Rosaceae	Herbaceous	Total chlorophyll	35	Low	0.5	moderate	24-epibrassinolide	Foliar spray			4	4	41.034	2.484	43.586	4.828		0.0603	0.004
39	1334	Karlidag, Huseyin;Yildirim, Ertan;Turan, Metin	2011	SCIENTIA HORTICULTURAE	Fragaria ananassa Duch.	Dicotyledons	Rosaceae	Herbaceous	Total chlorophyll	35	Low	1	High	24-epibrassinolide	Foliar spray			4	4	41.034	2.484	43.103	5.38		0.0492	0.0048
40	1335	Kaya, Cengiz；Aydemir, Salih；Akram, Nudrat Aisha；Ashraf, Muhammad	2018	JOURNAL OF PLANT GROWTH REGULATION	Zea mays L.	Monocotyledon	Graminae	Herbaceous	T-FW	95.825	Low	1.5	High	24-epibrassinolide (EBR)	soak seeds	Pre-processing	24h	3	3	101.33	2.8752	137.46	3.58535		0.305	0.0005
40	1336	Kaya, Cengiz；Aydemir, Salih；Akram, Nudrat Aisha；Ashraf, Muhammad	2018	JOURNAL OF PLANT GROWTH REGULATION	Zea mays L.	Monocotyledon	Graminae	Herbaceous	T-FW	95.825	Low	2	High	24-epibrassinolide (EBR)	soak seeds	Pre-processing	24h	3	3	101.33	2.8752	140.37	3.58535		0.3259	0.0005
40	1337	Kaya, Cengiz；Aydemir, Salih；Akram, Nudrat Aisha；Ashraf, Muhammad	2018	JOURNAL OF PLANT GROWTH REGULATION	Zea mays L.	Monocotyledon	Graminae	Herbaceous	T-FW	95.825	Low	1.5	High	24-epibrassinolide (EBR)	Foliar spray			3	3	101.33	2.8752	144.52	9.35307		0.355	0.0017
40	1338	Kaya, Cengiz；Aydemir, Salih；Akram, Nudrat Aisha；Ashraf, Muhammad	2018	JOURNAL OF PLANT GROWTH REGULATION	Zea mays L.	Monocotyledon	Graminae	Herbaceous	T-FW	95.825	Low	2	High	24-epibrassinolide (EBR)	Foliar spray			3	3	101.33	2.8752	155.32	10.0632		0.4271	0.0017
40	1339	Kaya, Cengiz；Aydemir, Salih；Akram, Nudrat Aisha；Ashraf, Muhammad	2018	JOURNAL OF PLANT GROWTH REGULATION	Zea mays L.	Monocotyledon	Graminae	Herbaceous	T-FW	95.825	Low	1.5	High	24-epibrassinolide (EBR)	soak seeds	Pre-processing	24h	3	3	61.877	3.59574	83.056	3.59747		0.2944	0.0018
40	1340	Kaya, Cengiz；Aydemir, Salih；Akram, Nudrat Aisha；Ashraf, Muhammad	2018	JOURNAL OF PLANT GROWTH REGULATION	Zea mays L.	Monocotyledon	Graminae	Herbaceous	T-FW	95.825	Low	2	High	24-epibrassinolide (EBR)	soak seeds	Pre-processing	24h	3	3	61.877	3.59574	88.87	2.87867		0.362	0.0015
40	1341	Kaya, Cengiz；Aydemir, Salih；Akram, Nudrat Aisha；Ashraf, Muhammad	2018	JOURNAL OF PLANT GROWTH REGULATION	Zea mays L.	Monocotyledon	Graminae	Herbaceous	T-FW	95.825	Low	1.5	High	24-epibrassinolide (EBR)	Foliar spray			3	3	61.877	3.59574	95.515	5.03507		0.4341	0.0021
40	1342	Kaya, Cengiz；Aydemir, Salih；Akram, Nudrat Aisha；Ashraf, Muhammad	2018	JOURNAL OF PLANT GROWTH REGULATION	Zea mays L.	Monocotyledon	Graminae	Herbaceous	T-FW	95.825	Low	2	High	24-epibrassinolide (EBR)	Foliar spray			3	3	61.877	3.59574	108.8	5.76773		0.5644	0.0021
40	1343	Kaya, Cengiz；Aydemir, Salih；Akram, Nudrat Aisha；Ashraf, Muhammad	2018	JOURNAL OF PLANT GROWTH REGULATION	Zea mays L.	Monocotyledon	Graminae	Herbaceous	T-DW	95.825	Low	1.5	High	24-epibrassinolide (EBR)	soak seeds	Pre-processing	24h	3	3	12.387	0.251147	15.242	0.753442		0.2074	0.001
40	1344	Kaya, Cengiz；Aydemir, Salih；Akram, Nudrat Aisha；Ashraf, Muhammad	2018	JOURNAL OF PLANT GROWTH REGULATION	Zea mays L.	Monocotyledon	Graminae	Herbaceous	T-DW	95.825	Low	2	High	24-epibrassinolide (EBR)	soak seeds	Pre-processing	24h	3	3	12.387	0.251147	17.758	0.502295		0.3602	0.0004
40	1345	Kaya, Cengiz；Aydemir, Salih；Akram, Nudrat Aisha；Ashraf, Muhammad	2018	JOURNAL OF PLANT GROWTH REGULATION	Zea mays L.	Monocotyledon	Graminae	Herbaceous	T-DW	95.825	Low	1.5	High	24-epibrassinolide (EBR)	Foliar spray			3	3	12.387	0.251147	16.839	0.753442		0.3071	0.0008
40	1346	Kaya, Cengiz；Aydemir, Salih；Akram, Nudrat Aisha；Ashraf, Muhammad	2018	JOURNAL OF PLANT GROWTH REGULATION	Zea mays L.	Monocotyledon	Graminae	Herbaceous	T-DW	95.825	Low	2	High	24-epibrassinolide (EBR)	Foliar spray			3	3	12.387	0.251147	18.919	1.25747		0.4235	0.0016
40	1347	Kaya, Cengiz；Aydemir, Salih；Akram, Nudrat Aisha；Ashraf, Muhammad	2018	JOURNAL OF PLANT GROWTH REGULATION	Zea mays L.	Monocotyledon	Graminae	Herbaceous	T-DW	95.825	Low	1.5	High	24-epibrassinolide (EBR)	soak seeds	Pre-processing	24h	3	3	6.2903	0.335325	8.8548	0.335325		0.342	0.0014
40	1348	Kaya, Cengiz；Aydemir, Salih；Akram, Nudrat Aisha；Ashraf, Muhammad	2018	JOURNAL OF PLANT GROWTH REGULATION	Zea mays L.	Monocotyledon	Graminae	Herbaceous	T-DW	95.825	Low	2	High	24-epibrassinolide (EBR)	soak seeds	Pre-processing	24h	3	3	6.2903	0.335325	9.1935	0.335325		0.3795	0.0014
40	1349	Kaya, Cengiz；Aydemir, Salih；Akram, Nudrat Aisha；Ashraf, Muhammad	2018	JOURNAL OF PLANT GROWTH REGULATION	Zea mays L.	Monocotyledon	Graminae	Herbaceous	T-DW	95.825	Low	1.5	High	24-epibrassinolide (EBR)	Foliar spray			3	3	6.2903	0.335325	9.871	0.336018		0.4506	0.0013
40	1350	Kaya, Cengiz；Aydemir, Salih；Akram, Nudrat Aisha；Ashraf, Muhammad	2018	JOURNAL OF PLANT GROWTH REGULATION	Zea mays L.	Monocotyledon	Graminae	Herbaceous	T-DW	95.825	Low	2	High	24-epibrassinolide (EBR)	Foliar spray			3	3	6.2903	0.335325	12.242	0.334286		0.6659	0.0012
40	1351	Kaya, Cengiz；Aydemir, Salih；Akram, Nudrat Aisha；Ashraf, Muhammad	2018	JOURNAL OF PLANT GROWTH REGULATION	Zea mays L.	Monocotyledon	Graminae	Herbaceous	Fv/Fm	95.825	Low	1.5	High	24-epibrassinolide (EBR)	soak seeds	Pre-processing	24h	3	3	0.58931	0.00729193	0.6125	0.00365463		0.0386	0.0001
40	1352	Kaya, Cengiz；Aydemir, Salih；Akram, Nudrat Aisha；Ashraf, Muhammad	2018	JOURNAL OF PLANT GROWTH REGULATION	Zea mays L.	Monocotyledon	Graminae	Herbaceous	Fv/Fm	95.825	Low	2	High	24-epibrassinolide (EBR)	soak seeds	Pre-processing	24h	3	3	0.58931	0.00729193	0.61566	0.0054906		0.0437	0.0001
40	1353	Kaya, Cengiz；Aydemir, Salih；Akram, Nudrat Aisha；Ashraf, Muhammad	2018	JOURNAL OF PLANT GROWTH REGULATION	Zea mays L.	Monocotyledon	Graminae	Herbaceous	Fv/Fm	95.825	Low	1.5	High	24-epibrassinolide (EBR)	Foliar spray			3	3	0.58931	0.00729193	0.62093	0.00183597		0.0523	0.0001
40	1354	Kaya, Cengiz；Aydemir, Salih；Akram, Nudrat Aisha；Ashraf, Muhammad	2018	JOURNAL OF PLANT GROWTH REGULATION	Zea mays L.	Monocotyledon	Graminae	Herbaceous	Fv/Fm	95.825	Low	2	High	24-epibrassinolide (EBR)	Foliar spray			3	3	0.58931	0.00729193	0.62199	0.00181865		0.054	0.0001
40	1355	Kaya, Cengiz；Aydemir, Salih；Akram, Nudrat Aisha；Ashraf, Muhammad	2018	JOURNAL OF PLANT GROWTH REGULATION	Zea mays L.	Monocotyledon	Graminae	Herbaceous	Fv/Fm	95.825	Low	1.5	High	24-epibrassinolide (EBR)	soak seeds	Pre-processing	24h	3	3	0.54292	0.00547328	0.55663	0.00181865		0.0249	0
40	1356	Kaya, Cengiz；Aydemir, Salih；Akram, Nudrat Aisha；Ashraf, Muhammad	2018	JOURNAL OF PLANT GROWTH REGULATION	Zea mays L.	Monocotyledon	Graminae	Herbaceous	Fv/Fm	95.825	Low	2	High	24-epibrassinolide (EBR)	soak seeds	Pre-processing	24h	3	3	0.54292	0.00547328	0.56084	0.0054906		0.0325	0.0001
40	1357	Kaya, Cengiz；Aydemir, Salih；Akram, Nudrat Aisha；Ashraf, Muhammad	2018	JOURNAL OF PLANT GROWTH REGULATION	Zea mays L.	Monocotyledon	Graminae	Herbaceous	Fv/Fm	95.825	Low	1.5	High	24-epibrassinolide (EBR)	Foliar spray			3	3	0.54292	0.00547328	0.57349	0.00365463		0.0548	0
40	1358	Kaya, Cengiz；Aydemir, Salih；Akram, Nudrat Aisha；Ashraf, Muhammad	2018	JOURNAL OF PLANT GROWTH REGULATION	Zea mays L.	Monocotyledon	Graminae	Herbaceous	Fv/Fm	95.825	Low	2	High	24-epibrassinolide (EBR)	Foliar spray			3	3	0.54292	0.00547328	0.57666	0.00547328		0.0603	0.0001
40	1359	Kaya, Cengiz；Aydemir, Salih；Akram, Nudrat Aisha；Ashraf, Muhammad	2018	JOURNAL OF PLANT GROWTH REGULATION	Zea mays L.	Monocotyledon	Graminae	Herbaceous	Total chlorophyll	95.825	Low	1.5	High	24-epibrassinolide (EBR)	soak seeds	Pre-processing	24h	3	3	1.0675	0.112583	1.12	0.0909327		0.048	0.0059
40	1360	Kaya, Cengiz；Aydemir, Salih；Akram, Nudrat Aisha；Ashraf, Muhammad	2018	JOURNAL OF PLANT GROWTH REGULATION	Zea mays L.	Monocotyledon	Graminae	Herbaceous	Total chlorophyll	95.825	Low	2	High	24-epibrassinolide (EBR)	soak seeds	Pre-processing	24h	3	3	1.0675	0.112583	1.1325	0.00866025		0.0591	0.0037
40	1361	Kaya, Cengiz；Aydemir, Salih；Akram, Nudrat Aisha；Ashraf, Muhammad	2018	JOURNAL OF PLANT GROWTH REGULATION	Zea mays L.	Monocotyledon	Graminae	Herbaceous	Total chlorophyll	95.825	Low	1.5	High	24-epibrassinolide (EBR)	Foliar spray			3	3	1.0675	0.112583	1.165	0.069282		0.0874	0.0049
40	1362	Kaya, Cengiz；Aydemir, Salih；Akram, Nudrat Aisha；Ashraf, Muhammad	2018	JOURNAL OF PLANT GROWTH REGULATION	Zea mays L.	Monocotyledon	Graminae	Herbaceous	Total chlorophyll	95.825	Low	2	High	24-epibrassinolide (EBR)	Foliar spray			3	3	1.0675	0.112583	1.2	0.069282		0.117	0.0048
40	1363	Kaya, Cengiz；Aydemir, Salih；Akram, Nudrat Aisha；Ashraf, Muhammad	2018	JOURNAL OF PLANT GROWTH REGULATION	Zea mays L.	Monocotyledon	Graminae	Herbaceous	Total chlorophyll	95.825	Low	1.5	High	24-epibrassinolide (EBR)	soak seeds	Pre-processing	24h	3	3	1	0.0389711	1.0825	0.0389711		0.0793	0.0009
40	1364	Kaya, Cengiz；Aydemir, Salih；Akram, Nudrat Aisha；Ashraf, Muhammad	2018	JOURNAL OF PLANT GROWTH REGULATION	Zea mays L.	Monocotyledon	Graminae	Herbaceous	Total chlorophyll	95.825	Low	2	High	24-epibrassinolide (EBR)	soak seeds	Pre-processing	24h	3	3	1	0.0389711	1.12	0.0866025		0.1133	0.0025
40	1365	Kaya, Cengiz；Aydemir, Salih；Akram, Nudrat Aisha；Ashraf, Muhammad	2018	JOURNAL OF PLANT GROWTH REGULATION	Zea mays L.	Monocotyledon	Graminae	Herbaceous	Total chlorophyll	95.825	Low	1.5	High	24-epibrassinolide (EBR)	Foliar spray			3	3	1	0.0389711	1.165	0.0259808		0.1527	0.0007
40	1366	Kaya, Cengiz；Aydemir, Salih；Akram, Nudrat Aisha；Ashraf, Muhammad	2018	JOURNAL OF PLANT GROWTH REGULATION	Zea mays L.	Monocotyledon	Graminae	Herbaceous	Total chlorophyll	95.825	Low	2	High	24-epibrassinolide (EBR)	Foliar spray			3	3	1	0.0389711	1.1725	0.034641		0.1591	0.0008
40	1367	Kaya, Cengiz；Aydemir, Salih；Akram, Nudrat Aisha；Ashraf, Muhammad	2018	JOURNAL OF PLANT GROWTH REGULATION	Zea mays L.	Monocotyledon	Graminae	Herbaceous	proline	95.825	Low	1.5	High	24-epibrassinolide (EBR)	soak seeds	Pre-processing	24h	3	3	2.9571	0.0670304	2.5159	0.0756906		-0.1616	0.0005
40	1368	Kaya, Cengiz；Aydemir, Salih；Akram, Nudrat Aisha；Ashraf, Muhammad	2018	JOURNAL OF PLANT GROWTH REGULATION	Zea mays L.	Monocotyledon	Graminae	Herbaceous	proline	95.825	Low	2	High	24-epibrassinolide (EBR)	soak seeds	Pre-processing	24h	3	3	2.9571	0.0670304	2.3947	0.0840045		-0.211	0.0006
40	1369	Kaya, Cengiz；Aydemir, Salih；Akram, Nudrat Aisha；Ashraf, Muhammad	2018	JOURNAL OF PLANT GROWTH REGULATION	Zea mays L.	Monocotyledon	Graminae	Herbaceous	proline	95.825	Low	1.5	High	24-epibrassinolide (EBR)	Foliar spray			3	3	2.9571	0.0670304	2.2639	0.0419156		-0.2671	0.0003
40	1370	Kaya, Cengiz；Aydemir, Salih；Akram, Nudrat Aisha；Ashraf, Muhammad	2018	JOURNAL OF PLANT GROWTH REGULATION	Zea mays L.	Monocotyledon	Graminae	Herbaceous	proline	95.825	Low	2	High	24-epibrassinolide (EBR)	Foliar spray			3	3	2.9571	0.0670304	2.2008	0.0840045		-0.2954	0.0007
40	1371	Kaya, Cengiz；Aydemir, Salih；Akram, Nudrat Aisha；Ashraf, Muhammad	2018	JOURNAL OF PLANT GROWTH REGULATION	Zea mays L.	Monocotyledon	Graminae	Herbaceous	proline	95.825	Low	1.5	High	24-epibrassinolide (EBR)	soak seeds	Pre-processing	24h	3	3	2.545	0.0923183	2.4238	0.0420888		-0.0488	0.0005
40	1372	Kaya, Cengiz；Aydemir, Salih；Akram, Nudrat Aisha；Ashraf, Muhammad	2018	JOURNAL OF PLANT GROWTH REGULATION	Zea mays L.	Monocotyledon	Graminae	Herbaceous	proline	95.825	Low	2	High	24-epibrassinolide (EBR)	soak seeds	Pre-processing	24h	3	3	2.545	0.0923183	2.2105	0.0588897		-0.1409	0.0007
40	1373	Kaya, Cengiz；Aydemir, Salih；Akram, Nudrat Aisha；Ashraf, Muhammad	2018	JOURNAL OF PLANT GROWTH REGULATION	Zea mays L.	Monocotyledon	Graminae	Herbaceous	proline	95.825	Low	1.5	High	24-epibrassinolide (EBR)	Foliar spray			3	3	2.545	0.0923183	2.0215	0.117433		-0.2303	0.0016
40	1374	Kaya, Cengiz；Aydemir, Salih；Akram, Nudrat Aisha；Ashraf, Muhammad	2018	JOURNAL OF PLANT GROWTH REGULATION	Zea mays L.	Monocotyledon	Graminae	Herbaceous	proline	95.825	Low	2	High	24-epibrassinolide (EBR)	Foliar spray			3	3	2.545	0.0923183	2.0409	0.109119		-0.2207	0.0014
40	1375	Kaya, Cengiz；Aydemir, Salih；Akram, Nudrat Aisha；Ashraf, Muhammad	2018	JOURNAL OF PLANT GROWTH REGULATION	Zea mays L.	Monocotyledon	Graminae	Herbaceous	H2O2	95.825	Low	1.5	High	24-epibrassinolide (EBR)	soak seeds	Pre-processing	24h	3	3	6.8347	1.05447	5.3028	1.08859		-0.2538	0.022
40	1376	Kaya, Cengiz；Aydemir, Salih；Akram, Nudrat Aisha；Ashraf, Muhammad	2018	JOURNAL OF PLANT GROWTH REGULATION	Zea mays L.	Monocotyledon	Graminae	Herbaceous	H2O2	95.825	Low	2	High	24-epibrassinolide (EBR)	soak seeds	Pre-processing	24h	3	3	6.8347	1.05447	4.8511	0.782367		-0.3428	0.0166
40	1377	Kaya, Cengiz；Aydemir, Salih；Akram, Nudrat Aisha；Ashraf, Muhammad	2018	JOURNAL OF PLANT GROWTH REGULATION	Zea mays L.	Monocotyledon	Graminae	Herbaceous	H2O2	95.825	Low	1.5	High	24-epibrassinolide (EBR)	Foliar spray			3	3	6.8347	1.05447	4.2815	0.816489		-0.4677	0.0201
40	1378	Kaya, Cengiz；Aydemir, Salih；Akram, Nudrat Aisha；Ashraf, Muhammad	2018	JOURNAL OF PLANT GROWTH REGULATION	Zea mays L.	Monocotyledon	Graminae	Herbaceous	H2O2	95.825	Low	2	High	24-epibrassinolide (EBR)	Foliar spray			3	3	6.8347	1.05447	3.653	0.272105		-0.6265	0.0098
40	1379	Kaya, Cengiz；Aydemir, Salih；Akram, Nudrat Aisha；Ashraf, Muhammad	2018	JOURNAL OF PLANT GROWTH REGULATION	Zea mays L.	Monocotyledon	Graminae	Herbaceous	H2O2	95.825	Low	1.5	High	24-epibrassinolide (EBR)	soak seeds	Pre-processing	24h	3	3	8.7594	1.83701	7.0311	0.54421		-0.2198	0.0167
40	1380	Kaya, Cengiz；Aydemir, Salih；Akram, Nudrat Aisha；Ashraf, Muhammad	2018	JOURNAL OF PLANT GROWTH REGULATION	Zea mays L.	Monocotyledon	Graminae	Herbaceous	H2O2	95.825	Low	2	High	24-epibrassinolide (EBR)	soak seeds	Pre-processing	24h	3	3	8.7594	1.83701	7.1489	0.612453		-0.2032	0.0171
40	1381	Kaya, Cengiz；Aydemir, Salih；Akram, Nudrat Aisha；Ashraf, Muhammad	2018	JOURNAL OF PLANT GROWTH REGULATION	Zea mays L.	Monocotyledon	Graminae	Herbaceous	H2O2	95.825	Low	1.5	High	24-epibrassinolide (EBR)	Foliar spray			3	3	8.7594	1.83701	6.6383	0.408244		-0.2773	0.0159
40	1382	Kaya, Cengiz；Aydemir, Salih；Akram, Nudrat Aisha；Ashraf, Muhammad	2018	JOURNAL OF PLANT GROWTH REGULATION	Zea mays L.	Monocotyledon	Graminae	Herbaceous	H2O2	95.825	Low	2	High	24-epibrassinolide (EBR)	Foliar spray			3	3	8.7594	1.83701	6.108	0.850437		-0.3605	0.0211
40	1383	Kaya, Cengiz；Aydemir, Salih；Akram, Nudrat Aisha；Ashraf, Muhammad	2018	JOURNAL OF PLANT GROWTH REGULATION	Zea mays L.	Monocotyledon	Graminae	Herbaceous	MDA	95.825	Low	1.5	High	24-epibrassinolide (EBR)	soak seeds	Pre-processing	24h	3	3	9.59	0.824456	8.1127	0.520308		-0.1673	0.0038
40	1384	Kaya, Cengiz；Aydemir, Salih；Akram, Nudrat Aisha；Ashraf, Muhammad	2018	JOURNAL OF PLANT GROWTH REGULATION	Zea mays L.	Monocotyledon	Graminae	Herbaceous	MDA	95.825	Low	2	High	24-epibrassinolide (EBR)	soak seeds	Pre-processing	24h	3	3	9.59	0.824456	7.4366	0.780635		-0.2543	0.0061
40	1385	Kaya, Cengiz；Aydemir, Salih；Akram, Nudrat Aisha；Ashraf, Muhammad	2018	JOURNAL OF PLANT GROWTH REGULATION	Zea mays L.	Monocotyledon	Graminae	Herbaceous	MDA	95.825	Low	1.5	High	24-epibrassinolide (EBR)	Foliar spray			3	3	9.59	0.824456	7.2864	0.477007		-0.2747	0.0039
40	1386	Kaya, Cengiz；Aydemir, Salih；Akram, Nudrat Aisha；Ashraf, Muhammad	2018	JOURNAL OF PLANT GROWTH REGULATION	Zea mays L.	Monocotyledon	Graminae	Herbaceous	MDA	95.825	Low	2	High	24-epibrassinolide (EBR)	Foliar spray			3	3	9.59	0.824456	5.8842	0.823937		-0.4885	0.009
40	1387	Kaya, Cengiz；Aydemir, Salih；Akram, Nudrat Aisha；Ashraf, Muhammad	2018	JOURNAL OF PLANT GROWTH REGULATION	Zea mays L.	Monocotyledon	Graminae	Herbaceous	MDA	95.825	Low	1.5	High	24-epibrassinolide (EBR)	soak seeds	Pre-processing	24h	3	3	13.621	1.08426	12.144	0.651251		-0.1148	0.0031
40	1388	Kaya, Cengiz；Aydemir, Salih；Akram, Nudrat Aisha；Ashraf, Muhammad	2018	JOURNAL OF PLANT GROWTH REGULATION	Zea mays L.	Monocotyledon	Graminae	Herbaceous	MDA	95.825	Low	2	High	24-epibrassinolide (EBR)	soak seeds	Pre-processing	24h	3	3	13.621	1.08426	11.318	0.519615		-0.1852	0.0028
40	1389	Kaya, Cengiz；Aydemir, Salih；Akram, Nudrat Aisha；Ashraf, Muhammad	2018	JOURNAL OF PLANT GROWTH REGULATION	Zea mays L.	Monocotyledon	Graminae	Herbaceous	MDA	95.825	Low	1.5	High	24-epibrassinolide (EBR)	Foliar spray			3	3	13.621	1.08426	8.989	0.650558		-0.4156	0.0039
40	1390	Kaya, Cengiz；Aydemir, Salih；Akram, Nudrat Aisha；Ashraf, Muhammad	2018	JOURNAL OF PLANT GROWTH REGULATION	Zea mays L.	Monocotyledon	Graminae	Herbaceous	MDA	95.825	Low	2	High	24-epibrassinolide (EBR)	Foliar spray			3	3	13.621	1.08426	6.7105	0.173378		-0.7079	0.0023
40	1391	Kaya, Cengiz；Aydemir, Salih；Akram, Nudrat Aisha；Ashraf, Muhammad	2018	JOURNAL OF PLANT GROWTH REGULATION	Zea mays L.	Monocotyledon	Graminae	Herbaceous	SOD	95.825	Low	1.5	High	24-epibrassinolide (EBR)	soak seeds	Pre-processing	24h	3	3	168.27	18.5676	178.25	12.8172		0.0576	0.0058
40	1392	Kaya, Cengiz；Aydemir, Salih；Akram, Nudrat Aisha；Ashraf, Muhammad	2018	JOURNAL OF PLANT GROWTH REGULATION	Zea mays L.	Monocotyledon	Graminae	Herbaceous	SOD	95.825	Low	2	High	24-epibrassinolide (EBR)	soak seeds	Pre-processing	24h	3	3	168.27	18.5676	188.24	11.5355		0.1121	0.0053
40	1393	Kaya, Cengiz；Aydemir, Salih；Akram, Nudrat Aisha；Ashraf, Muhammad	2018	JOURNAL OF PLANT GROWTH REGULATION	Zea mays L.	Monocotyledon	Graminae	Herbaceous	SOD	95.825	Low	1.5	High	24-epibrassinolide (EBR)	Foliar spray			3	3	168.27	18.5676	214.5	10.2364		0.2427	0.0048
40	1394	Kaya, Cengiz；Aydemir, Salih；Akram, Nudrat Aisha；Ashraf, Muhammad	2018	JOURNAL OF PLANT GROWTH REGULATION	Zea mays L.	Monocotyledon	Graminae	Herbaceous	SOD	95.825	Low	2	High	24-epibrassinolide (EBR)	Foliar spray			3	3	168.27	18.5676	225.22	8.33116		0.2915	0.0045
40	1395	Kaya, Cengiz；Aydemir, Salih；Akram, Nudrat Aisha；Ashraf, Muhammad	2018	JOURNAL OF PLANT GROWTH REGULATION	Zea mays L.	Monocotyledon	Graminae	Herbaceous	SOD	95.825	Low	1.5	High	24-epibrassinolide (EBR)	soak seeds	Pre-processing	24h	3	3	140.9	10.2537	148.3	12.1763		0.0512	0.004
40	1396	Kaya, Cengiz；Aydemir, Salih；Akram, Nudrat Aisha；Ashraf, Muhammad	2018	JOURNAL OF PLANT GROWTH REGULATION	Zea mays L.	Monocotyledon	Graminae	Herbaceous	SOD	95.825	Low	2	High	24-epibrassinolide (EBR)	soak seeds	Pre-processing	24h	3	3	140.9	10.2537	151.63	16.0041		0.0734	0.0055
40	1397	Kaya, Cengiz；Aydemir, Salih；Akram, Nudrat Aisha；Ashraf, Muhammad	2018	JOURNAL OF PLANT GROWTH REGULATION	Zea mays L.	Monocotyledon	Graminae	Herbaceous	SOD	95.825	Low	1.5	High	24-epibrassinolide (EBR)	Foliar spray			3	3	140.9	10.2537	168.64	12.1763		0.1797	0.0035
40	1398	Kaya, Cengiz；Aydemir, Salih；Akram, Nudrat Aisha；Ashraf, Muhammad	2018	JOURNAL OF PLANT GROWTH REGULATION	Zea mays L.	Monocotyledon	Graminae	Herbaceous	SOD	95.825	Low	2	High	24-epibrassinolide (EBR)	Foliar spray			3	3	140.9	10.2537	183.43	12.1763		0.2638	0.0032
40	1399	Kaya, Cengiz；Aydemir, Salih；Akram, Nudrat Aisha；Ashraf, Muhammad	2018	JOURNAL OF PLANT GROWTH REGULATION	Zea mays L.	Monocotyledon	Graminae	Herbaceous	POD	95.825	Low	1.5	High	24-epibrassinolide (EBR)	soak seeds	Pre-processing	24h	3	3	35.308	0.61661	38.507	2.05248		0.0867	0.001
40	1400	Kaya, Cengiz；Aydemir, Salih；Akram, Nudrat Aisha；Ashraf, Muhammad	2018	JOURNAL OF PLANT GROWTH REGULATION	Zea mays L.	Monocotyledon	Graminae	Herbaceous	POD	95.825	Low	2	High	24-epibrassinolide (EBR)	soak seeds	Pre-processing	24h	3	3	35.308	0.61661	39.1	3.28224		0.102	0.0025
40	1401	Kaya, Cengiz；Aydemir, Salih；Akram, Nudrat Aisha；Ashraf, Muhammad	2018	JOURNAL OF PLANT GROWTH REGULATION	Zea mays L.	Monocotyledon	Graminae	Herbaceous	POD	95.825	Low	1.5	High	24-epibrassinolide (EBR)	Foliar spray			3	3	35.308	0.61661	42.417	1.43587		0.1834	0.0005
40	1402	Kaya, Cengiz；Aydemir, Salih；Akram, Nudrat Aisha；Ashraf, Muhammad	2018	JOURNAL OF PLANT GROWTH REGULATION	Zea mays L.	Monocotyledon	Graminae	Herbaceous	POD	95.825	Low	2	High	24-epibrassinolide (EBR)	Foliar spray			3	3	35.308	0.61661	45.024	4.10323		0.2431	0.0029
40	1403	Kaya, Cengiz；Aydemir, Salih；Akram, Nudrat Aisha；Ashraf, Muhammad	2018	JOURNAL OF PLANT GROWTH REGULATION	Zea mays L.	Monocotyledon	Graminae	Herbaceous	POD	95.825	Low	1.5	High	24-epibrassinolide (EBR)	soak seeds	Pre-processing	24h	3	3	34.242	1.64198	35.19	3.28224		0.0273	0.0037
40	1404	Kaya, Cengiz；Aydemir, Salih；Akram, Nudrat Aisha；Ashraf, Muhammad	2018	JOURNAL OF PLANT GROWTH REGULATION	Zea mays L.	Monocotyledon	Graminae	Herbaceous	POD	95.825	Low	2	High	24-epibrassinolide (EBR)	soak seeds	Pre-processing	24h	3	3	34.242	1.64198	36.493	0.614878		0.0637	0.0009
40	1405	Kaya, Cengiz；Aydemir, Salih；Akram, Nudrat Aisha；Ashraf, Muhammad	2018	JOURNAL OF PLANT GROWTH REGULATION	Zea mays L.	Monocotyledon	Graminae	Herbaceous	POD	95.825	Low	1.5	High	24-epibrassinolide (EBR)	Foliar spray			3	3	34.242	1.64198	39.455	1.84637		0.1417	0.0015
40	1406	Kaya, Cengiz；Aydemir, Salih；Akram, Nudrat Aisha；Ashraf, Muhammad	2018	JOURNAL OF PLANT GROWTH REGULATION	Zea mays L.	Monocotyledon	Graminae	Herbaceous	POD	95.825	Low	2	High	24-epibrassinolide (EBR)	Foliar spray			3	3	34.242	1.64198	42.299	2.25686		0.2113	0.0017
40	1407	Kaya, Cengiz；Aydemir, Salih；Akram, Nudrat Aisha；Ashraf, Muhammad	2018	JOURNAL OF PLANT GROWTH REGULATION	Zea mays L.	Monocotyledon	Graminae	Herbaceous	CAT	95.825	Low	1.5	High	24-epibrassinolide (EBR)	soak seeds	Pre-processing	24h	3	3	2.8636	0.0788083	2.4318	0.0656447		-0.1634	0.0005
40	1408	Kaya, Cengiz；Aydemir, Salih；Akram, Nudrat Aisha；Ashraf, Muhammad	2018	JOURNAL OF PLANT GROWTH REGULATION	Zea mays L.	Monocotyledon	Graminae	Herbaceous	CAT	95.825	Low	2	High	24-epibrassinolide (EBR)	soak seeds	Pre-processing	24h	3	3	2.8636	0.0788083	2.4167	0.0654715		-0.1697	0.0005
40	1409	Kaya, Cengiz；Aydemir, Salih；Akram, Nudrat Aisha；Ashraf, Muhammad	2018	JOURNAL OF PLANT GROWTH REGULATION	Zea mays L.	Monocotyledon	Graminae	Herbaceous	CAT	95.825	Low	1.5	High	24-epibrassinolide (EBR)	Foliar spray			3	3	2.8636	0.0788083	2.3485	0.131116		-0.1983	0.0013
40	1410	Kaya, Cengiz；Aydemir, Salih；Akram, Nudrat Aisha；Ashraf, Muhammad	2018	JOURNAL OF PLANT GROWTH REGULATION	Zea mays L.	Monocotyledon	Graminae	Herbaceous	CAT	95.825	Low	2	High	24-epibrassinolide (EBR)	Foliar spray			3	3	2.8636	0.0788083	2.2045	0.144453		-0.2616	0.0017
40	1411	Kaya, Cengiz；Aydemir, Salih；Akram, Nudrat Aisha；Ashraf, Muhammad	2018	JOURNAL OF PLANT GROWTH REGULATION	Zea mays L.	Monocotyledon	Graminae	Herbaceous	CAT	95.825	Low	1.5	High	24-epibrassinolide (EBR)	soak seeds	Pre-processing	24h	3	3	2.2576	0.0656447	2.2197	0.0917987		-0.0169	0.0009
40	1412	Kaya, Cengiz；Aydemir, Salih；Akram, Nudrat Aisha；Ashraf, Muhammad	2018	JOURNAL OF PLANT GROWTH REGULATION	Zea mays L.	Monocotyledon	Graminae	Herbaceous	CAT	95.825	Low	2	High	24-epibrassinolide (EBR)	soak seeds	Pre-processing	24h	3	3	2.2576	0.0656447	2.1061	0.0393176		-0.0695	0.0004
40	1413	Kaya, Cengiz；Aydemir, Salih；Akram, Nudrat Aisha；Ashraf, Muhammad	2018	JOURNAL OF PLANT GROWTH REGULATION	Zea mays L.	Monocotyledon	Graminae	Herbaceous	CAT	95.825	Low	1.5	High	24-epibrassinolide (EBR)	Foliar spray			3	3	2.2576	0.0656447	1.8485	0.0524811		-0.1999	0.0006
40	1414	Kaya, Cengiz；Aydemir, Salih；Akram, Nudrat Aisha；Ashraf, Muhammad	2018	JOURNAL OF PLANT GROWTH REGULATION	Zea mays L.	Monocotyledon	Graminae	Herbaceous	CAT	95.825	Low	2	High	24-epibrassinolide (EBR)	Foliar spray			3	3	2.2576	0.0656447	1.697	0.0786351		-0.2854	0.001
40	1415	Kaya, Cengiz；Aydemir, Salih；Akram, Nudrat Aisha；Ashraf, Muhammad	2018	JOURNAL OF PLANT GROWTH REGULATION	Zea mays L.	Monocotyledon	Graminae	Herbaceous	leaf-K+	95.825	Low	1.5	High	24-epibrassinolide (EBR)	soak seeds	Pre-processing	24h	3	3	245.92	26.8814	287.58	36.7888		0.1565	0.0094
40	1416	Kaya, Cengiz；Aydemir, Salih；Akram, Nudrat Aisha；Ashraf, Muhammad	2018	JOURNAL OF PLANT GROWTH REGULATION	Zea mays L.	Monocotyledon	Graminae	Herbaceous	leaf-K+	95.825	Low	2	High	24-epibrassinolide (EBR)	soak seeds	Pre-processing	24h	3	3	245.92	26.8814	311.27	29.722		0.2357	0.007
40	1417	Kaya, Cengiz；Aydemir, Salih；Akram, Nudrat Aisha；Ashraf, Muhammad	2018	JOURNAL OF PLANT GROWTH REGULATION	Zea mays L.	Monocotyledon	Graminae	Herbaceous	leaf-K+	95.825	Low	1.5	High	24-epibrassinolide (EBR)	Foliar spray			3	3	245.92	26.8814	329.25	22.6379		0.2918	0.0056
40	1418	Kaya, Cengiz；Aydemir, Salih；Akram, Nudrat Aisha；Ashraf, Muhammad	2018	JOURNAL OF PLANT GROWTH REGULATION	Zea mays L.	Monocotyledon	Graminae	Herbaceous	leaf-K+	95.825	Low	2	High	24-epibrassinolide (EBR)	Foliar spray			3	3	245.92	26.8814	341.5	16.9914		0.3283	0.0048
40	1419	Kaya, Cengiz；Aydemir, Salih；Akram, Nudrat Aisha；Ashraf, Muhammad	2018	JOURNAL OF PLANT GROWTH REGULATION	Zea mays L.	Monocotyledon	Graminae	Herbaceous	leaf-K+	95.825	Low	1.5	High	24-epibrassinolide (EBR)	soak seeds	Pre-processing	24h	3	3	223.04	18.3944	261.44	18.3944		0.1589	0.0039
40	1420	Kaya, Cengiz；Aydemir, Salih；Akram, Nudrat Aisha；Ashraf, Muhammad	2018	JOURNAL OF PLANT GROWTH REGULATION	Zea mays L.	Monocotyledon	Graminae	Herbaceous	leaf-K+	95.825	Low	2	High	24-epibrassinolide (EBR)	soak seeds	Pre-processing	24h	3	3	223.04	18.3944	294.12	18.3944		0.2766	0.0036
40	1421	Kaya, Cengiz；Aydemir, Salih；Akram, Nudrat Aisha；Ashraf, Muhammad	2018	JOURNAL OF PLANT GROWTH REGULATION	Zea mays L.	Monocotyledon	Graminae	Herbaceous	leaf-K+	95.825	Low	1.5	High	24-epibrassinolide (EBR)	Foliar spray			3	3	223.04	18.3944	316.18	56.6034		0.349	0.013
40	1422	Kaya, Cengiz；Aydemir, Salih；Akram, Nudrat Aisha；Ashraf, Muhammad	2018	JOURNAL OF PLANT GROWTH REGULATION	Zea mays L.	Monocotyledon	Graminae	Herbaceous	leaf-K+	95.825	Low	2	High	24-epibrassinolide (EBR)	Foliar spray			3	3	223.04	18.3944	322.71	55.2005		0.3694	0.012
40	1423	Kaya, Cengiz；Aydemir, Salih；Akram, Nudrat Aisha；Ashraf, Muhammad	2018	JOURNAL OF PLANT GROWTH REGULATION	Zea mays L.	Monocotyledon	Graminae	Herbaceous	leaf-Na+	95.825	Low	1.5	High	24-epibrassinolide (EBR)	soak seeds	Pre-processing	24h	3	3	332.01	39.2136	254.5	20.1957		-0.2659	0.0067
40	1424	Kaya, Cengiz；Aydemir, Salih；Akram, Nudrat Aisha；Ashraf, Muhammad	2018	JOURNAL OF PLANT GROWTH REGULATION	Zea mays L.	Monocotyledon	Graminae	Herbaceous	leaf-Na+	95.825	Low	2	High	24-epibrassinolide (EBR)	soak seeds	Pre-processing	24h	3	3	332.01	39.2136	241.46	20.213		-0.3185	0.007
40	1425	Kaya, Cengiz；Aydemir, Salih；Akram, Nudrat Aisha；Ashraf, Muhammad	2018	JOURNAL OF PLANT GROWTH REGULATION	Zea mays L.	Monocotyledon	Graminae	Herbaceous	leaf-Na+	95.825	Low	1.5	High	24-epibrassinolide (EBR)	Foliar spray			3	3	332.01	39.2136	234.6	19.0179		-0.3473	0.0068
40	1426	Kaya, Cengiz；Aydemir, Salih；Akram, Nudrat Aisha；Ashraf, Muhammad	2018	JOURNAL OF PLANT GROWTH REGULATION	Zea mays L.	Monocotyledon	Graminae	Herbaceous	leaf-Na+	95.825	Low	2	High	24-epibrassinolide (EBR)	Foliar spray			3	3	332.01	39.2136	229.8	15.4499		-0.368	0.0062
40	1427	Kaya, Cengiz；Aydemir, Salih；Akram, Nudrat Aisha；Ashraf, Muhammad	2018	JOURNAL OF PLANT GROWTH REGULATION	Zea mays L.	Monocotyledon	Graminae	Herbaceous	leaf-Na+	95.825	Low	1.5	High	24-epibrassinolide (EBR)	soak seeds	Pre-processing	24h	3	3	380.72	27.3144	305.95	14.2548		-0.2186	0.0024
40	1428	Kaya, Cengiz；Aydemir, Salih；Akram, Nudrat Aisha；Ashraf, Muhammad	2018	JOURNAL OF PLANT GROWTH REGULATION	Zea mays L.	Monocotyledon	Graminae	Herbaceous	leaf-Na+	95.825	Low	2	High	24-epibrassinolide (EBR)	soak seeds	Pre-processing	24h	3	3	380.72	27.3144	277.13	26.154		-0.3176	0.0047
40	1429	Kaya, Cengiz；Aydemir, Salih；Akram, Nudrat Aisha；Ashraf, Muhammad	2018	JOURNAL OF PLANT GROWTH REGULATION	Zea mays L.	Monocotyledon	Graminae	Herbaceous	leaf-Na+	95.825	Low	1.5	High	24-epibrassinolide (EBR)	Foliar spray			3	3	380.72	27.3144	307.32	41.5865		-0.2142	0.0078
40	1430	Kaya, Cengiz；Aydemir, Salih；Akram, Nudrat Aisha；Ashraf, Muhammad	2018	JOURNAL OF PLANT GROWTH REGULATION	Zea mays L.	Monocotyledon	Graminae	Herbaceous	leaf-Na+	95.825	Low	2	High	24-epibrassinolide (EBR)	Foliar spray			3	3	380.72	27.3144	271.65	22.5686		-0.3375	0.004
40	1431	Kaya, Cengiz；Aydemir, Salih；Akram, Nudrat Aisha；Ashraf, Muhammad	2018	JOURNAL OF PLANT GROWTH REGULATION	Zea mays L.	Monocotyledon	Graminae	Herbaceous	leaf-Ca2+	95.825	Low	1.5	High	24-epibrassinolide (EBR)	soak seeds	Pre-processing	24h	3	3	109.98	13.6659	141.89	12.3495		0.2548	0.0077
40	1432	Kaya, Cengiz；Aydemir, Salih；Akram, Nudrat Aisha；Ashraf, Muhammad	2018	JOURNAL OF PLANT GROWTH REGULATION	Zea mays L.	Monocotyledon	Graminae	Herbaceous	leaf-Ca2+	95.825	Low	2	High	24-epibrassinolide (EBR)	soak seeds	Pre-processing	24h	3	3	109.98	13.6659	161.79	20.8019		0.386	0.0107
40	1433	Kaya, Cengiz；Aydemir, Salih；Akram, Nudrat Aisha；Ashraf, Muhammad	2018	JOURNAL OF PLANT GROWTH REGULATION	Zea mays L.	Monocotyledon	Graminae	Herbaceous	leaf-Ca2+	95.825	Low	1.5	High	24-epibrassinolide (EBR)	Foliar spray			3	3	109.98	13.6659	167.79	27.3144		0.4224	0.014
40	1434	Kaya, Cengiz；Aydemir, Salih；Akram, Nudrat Aisha；Ashraf, Muhammad	2018	JOURNAL OF PLANT GROWTH REGULATION	Zea mays L.	Monocotyledon	Graminae	Herbaceous	leaf-Ca2+	95.825	Low	2	High	24-epibrassinolide (EBR)	Foliar spray			3	3	109.98	13.6659	171.92	20.1611		0.4467	0.0097
40	1435	Kaya, Cengiz；Aydemir, Salih；Akram, Nudrat Aisha；Ashraf, Muhammad	2018	JOURNAL OF PLANT GROWTH REGULATION	Zea mays L.	Monocotyledon	Graminae	Herbaceous	leaf-Ca2+	95.825	Low	1.5	High	24-epibrassinolide (EBR)	soak seeds	Pre-processing	24h	3	3	93.844	8.45241	112.24	12.3495		0.179	0.0067
40	1436	Kaya, Cengiz；Aydemir, Salih；Akram, Nudrat Aisha；Ashraf, Muhammad	2018	JOURNAL OF PLANT GROWTH REGULATION	Zea mays L.	Monocotyledon	Graminae	Herbaceous	leaf-Ca2+	95.825	Low	2	High	24-epibrassinolide (EBR)	soak seeds	Pre-processing	24h	3	3	93.844	8.45241	132.51	10.3923		0.345	0.0048
40	1437	Kaya, Cengiz；Aydemir, Salih；Akram, Nudrat Aisha；Ashraf, Muhammad	2018	JOURNAL OF PLANT GROWTH REGULATION	Zea mays L.	Monocotyledon	Graminae	Herbaceous	leaf-Ca2+	95.825	Low	1.5	High	24-epibrassinolide (EBR)	Foliar spray			3	3	93.844	8.45241	149.02	8.45241		0.4624	0.0038
40	1438	Kaya, Cengiz；Aydemir, Salih；Akram, Nudrat Aisha；Ashraf, Muhammad	2018	JOURNAL OF PLANT GROWTH REGULATION	Zea mays L.	Monocotyledon	Graminae	Herbaceous	leaf-Ca2+	95.825	Low	2	High	24-epibrassinolide (EBR)	Foliar spray			3	3	93.844	8.45241	155.78	13.6486		0.5068	0.0053
41	1439	Khalid, Arifa；Aftab, Faheem	2016	IN VITRO CELLULAR & DEVELOPMENTAL BIOLOGY-PLANT	Solanum tuberosum L.	Dicotyledons	Solanaceae	Herbaceous	root length	40	Low	1	High	24-epibrassinolide	Stem segments	Pre-processing		30	30	4.4	4.76519	6	4.76519		0.3102	0.0601
41	1440	Arifa Khalid; Faheem Aftab	2016	IN VITRO CELLULAR & DEVELOPMENTAL BIOLOGY-PLANT	Solanum tuberosum L.	Dicotyledons	Solanaceae	Herbaceous	root length	40	Low	2	High	24-epibrassinolide	Stem segments	Pre-processing		30	30	4.4	4.76519	6.02	1.9718		0.3135	0.0427
41	1441	Arifa Khalid; Faheem Aftab	2016	IN VITRO CELLULAR & DEVELOPMENTAL BIOLOGY-PLANT	Solanum tuberosum L.	Dicotyledons	Solanaceae	Herbaceous	root length	60	Low	1	High	24-epibrassinolide	Stem segments	Pre-processing		30	30	3.46	9.85901	4.9	8.21584		0.348	0.3644
41	1442	Arifa Khalid; Faheem Aftab	2016	IN VITRO CELLULAR & DEVELOPMENTAL BIOLOGY-PLANT	Solanum tuberosum L.	Dicotyledons	Solanaceae	Herbaceous	root length	60	Low	2	High	24-epibrassinolide	Stem segments	Pre-processing		30	30	3.46	9.85901	3.48	9.03742		0.0058	0.4954
41	1443	Arifa Khalid; Faheem Aftab	2016	IN VITRO CELLULAR & DEVELOPMENTAL BIOLOGY-PLANT	Solanum tuberosum L.	Dicotyledons	Solanaceae	Herbaceous	root length	80	Low	1	High	24-epibrassinolide	Stem segments	Pre-processing		30	30	2.36	11.6117	3.48	9.03742		0.3884	1.0318
41	1444	Arifa Khalid; Faheem Aftab	2016	IN VITRO CELLULAR & DEVELOPMENTAL BIOLOGY-PLANT	Solanum tuberosum L.	Dicotyledons	Solanaceae	Herbaceous	root length	80	Low	2	High	24-epibrassinolide	Stem segments	Pre-processing		30	30	2.36	11.6117	2.7	6.62744		0.1346	1.0078
41	1445	Arifa Khalid; Faheem Aftab	2016	IN VITRO CELLULAR & DEVELOPMENTAL BIOLOGY-PLANT	Solanum tuberosum L.	Dicotyledons	Solanaceae	Herbaceous	root length	40	Low	1	High	24-epibrassinolide	medium	Meanwhile		30	30	4.42	4.5461	5.54	9.91378		0.2259	0.142
41	1446	Arifa Khalid; Faheem Aftab	2016	IN VITRO CELLULAR & DEVELOPMENTAL BIOLOGY-PLANT	Solanum tuberosum L.	Dicotyledons	Solanaceae	Herbaceous	root length	40	Low	2	High	24-epibrassinolide	medium	Meanwhile		30	30	4.42	4.5461	5.41	8.92788		0.2021	0.126
41	1447	Arifa Khalid; Faheem Aftab	2016	IN VITRO CELLULAR & DEVELOPMENTAL BIOLOGY-PLANT	Solanum tuberosum L.	Dicotyledons	Solanaceae	Herbaceous	root length	60	Low	1	High	24-epibrassinolide	medium	Meanwhile		30	30	2.96	1.5884	3.88	2.68384		0.2706	0.0255
41	1448	Arifa Khalid; Faheem Aftab	2016	IN VITRO CELLULAR & DEVELOPMENTAL BIOLOGY-PLANT	Solanum tuberosum L.	Dicotyledons	Solanaceae	Herbaceous	root length	60	Low	2	High	24-epibrassinolide	medium	Meanwhile		30	30	2.96	1.5884	5.44	2.02657		0.6086	0.0142
41	1449	Arifa Khalid; Faheem Aftab	2016	IN VITRO CELLULAR & DEVELOPMENTAL BIOLOGY-PLANT	Solanum tuberosum L.	Dicotyledons	Solanaceae	Herbaceous	root length	80	Low	1	High	24-epibrassinolide	medium	Meanwhile		30	30	1.66	3.88883	2.97	1.25976		0.5817	0.1889
41	1450	Arifa Khalid; Faheem Aftab	2016	IN VITRO CELLULAR & DEVELOPMENTAL BIOLOGY-PLANT	Solanum tuberosum L.	Dicotyledons	Solanaceae	Herbaceous	root length	80	Low	2	High	24-epibrassinolide	medium	Meanwhile		30	30	1.66	3.88883	3.02	1.69794		0.5984	0.1935
41	1451	Arifa Khalid; Faheem Aftab	2016	IN VITRO CELLULAR & DEVELOPMENTAL BIOLOGY-PLANT	Solanum tuberosum L.	Dicotyledons	Solanaceae	Herbaceous	root length	40	Low	1	High	24-epibrassinolide	Stem segments	Pre-processing		30	30	2	2.08135	3.66	2.13612		0.6043	0.0475
41	1452	Arifa Khalid; Faheem Aftab	2016	IN VITRO CELLULAR & DEVELOPMENTAL BIOLOGY-PLANT	Solanum tuberosum L.	Dicotyledons	Solanaceae	Herbaceous	root length	40	Low	2	High	24-epibrassinolide	Stem segments	Pre-processing		30	30	2	2.08135	3.32	2.08135		0.5068	0.0492
41	1453	Arifa Khalid; Faheem Aftab	2016	IN VITRO CELLULAR & DEVELOPMENTAL BIOLOGY-PLANT	Solanum tuberosum L.	Dicotyledons	Solanaceae	Herbaceous	root length	60	Low	1	High	24-epibrassinolide	Stem segments	Pre-processing		30	30	1.28	2.02657	2.54	1.69794		0.6853	0.0985
41	1454	Arifa Khalid; Faheem Aftab	2016	IN VITRO CELLULAR & DEVELOPMENTAL BIOLOGY-PLANT	Solanum tuberosum L.	Dicotyledons	Solanaceae	Herbaceous	root length	60	Low	2	High	24-epibrassinolide	Stem segments	Pre-processing		30	30	1.28	2.02657	2.17	5.03905		0.5279	0.2633
41	1455	Arifa Khalid; Faheem Aftab	2016	IN VITRO CELLULAR & DEVELOPMENTAL BIOLOGY-PLANT	Solanum tuberosum L.	Dicotyledons	Solanaceae	Herbaceous	Plant height	40	Low	1	High	24-epibrassinolide	medium	Meanwhile		30	30	4.37	4.71041	6.87	1.04067		0.4524	0.0395
41	1456	Arifa Khalid; Faheem Aftab	2016	IN VITRO CELLULAR & DEVELOPMENTAL BIOLOGY-PLANT	Solanum tuberosum L.	Dicotyledons	Solanaceae	Herbaceous	Plant height	40	Low	2	High	24-epibrassinolide	medium	Meanwhile		30	30	4.37	4.71041	6.2	5.20336		0.3498	0.0622
41	1457	Arifa Khalid; Faheem Aftab	2016	IN VITRO CELLULAR & DEVELOPMENTAL BIOLOGY-PLANT	Solanum tuberosum L.	Dicotyledons	Solanaceae	Herbaceous	Plant height	60	Low	1	High	24-epibrassinolide	medium	Meanwhile		30	30	1.76	2.79339	1.88	2.62907		0.066	0.1492
41	1458	Arifa Khalid; Faheem Aftab	2016	IN VITRO CELLULAR & DEVELOPMENTAL BIOLOGY-PLANT	Solanum tuberosum L.	Dicotyledons	Solanaceae	Herbaceous	Plant height	60	Low	2	High	24-epibrassinolide	medium	Meanwhile		30	30	1.76	2.79339	2.14	3.28634		0.1955	0.1626
41	1459	Arifa Khalid; Faheem Aftab	2016	IN VITRO CELLULAR & DEVELOPMENTAL BIOLOGY-PLANT	Solanum tuberosum L.	Dicotyledons	Solanaceae	Herbaceous	Plant height	80	Low	1	High	24-epibrassinolide	medium	Meanwhile		30	30	0.78	0.931128	1.69	1.53362		0.7732	0.075
41	1460	Arifa Khalid; Faheem Aftab	2016	IN VITRO CELLULAR & DEVELOPMENTAL BIOLOGY-PLANT	Solanum tuberosum L.	Dicotyledons	Solanaceae	Herbaceous	Plant height	80	Low	2	High	24-epibrassinolide	medium	Meanwhile		30	30	0.78	0.931128	1.66	1.04067		0.7553	0.0606
41	1461	Arifa Khalid; Faheem Aftab	2016	IN VITRO CELLULAR & DEVELOPMENTAL BIOLOGY-PLANT	Solanum tuberosum L.	Dicotyledons	Solanaceae	Herbaceous	Plant height	40	Low	1	High	24-epibrassinolide	Stem segments	Pre-processing		30	30	3	1.70342	7.06	9.36606		0.8558	0.0694
41	1462	Arifa Khalid; Faheem Aftab	2016	IN VITRO CELLULAR & DEVELOPMENTAL BIOLOGY-PLANT	Solanum tuberosum L.	Dicotyledons	Solanaceae	Herbaceous	Plant height	40	Low	2	High	24-epibrassinolide	Stem segments	Pre-processing		30	30	3	1.70342	7.26	9.03742		0.8838	0.0624
41	1463	Arifa Khalid; Faheem Aftab	2016	IN VITRO CELLULAR & DEVELOPMENTAL BIOLOGY-PLANT	Solanum tuberosum L.	Dicotyledons	Solanaceae	Herbaceous	Plant height	60	Low	1	High	24-epibrassinolide	Stem segments	Pre-processing		30	30	1.62	1.25976	2.32	1.69794		0.3591	0.038
41	1464	Arifa Khalid; Faheem Aftab	2016	IN VITRO CELLULAR & DEVELOPMENTAL BIOLOGY-PLANT	Solanum tuberosum L.	Dicotyledons	Solanaceae	Herbaceous	Plant height	60	Low	2	High	24-epibrassinolide	Stem segments	Pre-processing		30	30	1.62	1.25976	2.7	2.19089		0.5108	0.0421
41	1465	Arifa Khalid; Faheem Aftab	2016	IN VITRO CELLULAR & DEVELOPMENTAL BIOLOGY-PLANT	Solanum tuberosum L.	Dicotyledons	Solanaceae	Herbaceous	Plant height	80	Low	1	High	24-epibrassinolide	Stem segments	Pre-processing		30	30	0.91	1.20499	1.74	1.15022		0.6482	0.073
41	1466	Arifa Khalid; Faheem Aftab	2016	IN VITRO CELLULAR & DEVELOPMENTAL BIOLOGY-PLANT	Solanum tuberosum L.	Dicotyledons	Solanaceae	Herbaceous	Plant height	80	Low	2	High	24-epibrassinolide	Stem segments	Pre-processing		30	30	0.91	1.20499	1.69	1.31453		0.619	0.0786
41	1467	Arifa Khalid; Faheem Aftab	2016	IN VITRO CELLULAR & DEVELOPMENTAL BIOLOGY-PLANT	Solanum tuberosum L.	Dicotyledons	Solanaceae	Herbaceous	Plant height	40	Low	1	High	24-epibrassinolide	medium	Meanwhile		30	30	2.7	4.05315	4.96	1.20499		0.6082	0.0771
41	1468	Arifa Khalid; Faheem Aftab	2016	IN VITRO CELLULAR & DEVELOPMENTAL BIOLOGY-PLANT	Solanum tuberosum L.	Dicotyledons	Solanaceae	Herbaceous	Plant height	40	Low	2	High	24-epibrassinolide	medium	Meanwhile		30	30	2.7	4.05315	4.94	2.46475		0.6041	0.0834
41	1469	Arifa Khalid; Faheem Aftab	2016	IN VITRO CELLULAR & DEVELOPMENTAL BIOLOGY-PLANT	Solanum tuberosum L.	Dicotyledons	Solanaceae	Herbaceous	Plant height	60	Low	1	High	24-epibrassinolide	medium	Meanwhile		30	30	1.66	4.76519	3.18	2.08135		0.6501	0.289
41	1470	Arifa Khalid; Faheem Aftab	2016	IN VITRO CELLULAR & DEVELOPMENTAL BIOLOGY-PLANT	Solanum tuberosum L.	Dicotyledons	Solanaceae	Herbaceous	Plant height	60	Low	2	High	24-epibrassinolide	medium	Meanwhile		30	30	1.66	4.76519	3.02	0.49295		0.5984	0.2756
41	1471	Arifa Khalid; Faheem Aftab	2016	IN VITRO CELLULAR & DEVELOPMENTAL BIOLOGY-PLANT	Solanum tuberosum L.	Dicotyledons	Solanaceae	Herbaceous	Plant height	80	Low	1	High	24-epibrassinolide	medium	Meanwhile		30	30	0.72	2.73861	1.26	0.438178		0.5596	0.4863
41	1472	Arifa Khalid; Faheem Aftab	2016	IN VITRO CELLULAR & DEVELOPMENTAL BIOLOGY-PLANT	Solanum tuberosum L.	Dicotyledons	Solanaceae	Herbaceous	Plant height	80	Low	2	High	24-epibrassinolide	medium	Meanwhile		30	30	0.72	2.73861	1	0.273861		0.3285	0.4848
41	1473	Arifa Khalid; Faheem Aftab	2016	IN VITRO CELLULAR & DEVELOPMENTAL BIOLOGY-PLANT	Solanum tuberosum L.	Dicotyledons	Solanaceae	Herbaceous	Plant height	40	Low	1	High	24-epibrassinolide	Stem segments	Pre-processing		30	30	2.35	3.83406	4.05	2.30043		0.5443	0.0995
41	1474	Arifa Khalid; Faheem Aftab	2016	IN VITRO CELLULAR & DEVELOPMENTAL BIOLOGY-PLANT	Solanum tuberosum L.	Dicotyledons	Solanaceae	Herbaceous	Plant height	40	Low	2	High	24-epibrassinolide	Stem segments	Pre-processing		30	30	2.35	3.83406	4.01	2.30043		0.5344	0.0997
41	1475	Arifa Khalid; Faheem Aftab	2016	IN VITRO CELLULAR & DEVELOPMENTAL BIOLOGY-PLANT	Solanum tuberosum L.	Dicotyledons	Solanaceae	Herbaceous	Plant height	60	Low	1	High	24-epibrassinolide	Stem segments	Pre-processing		30	30	1.83	2.84816	2.89	1.9718		0.4569	0.0963
41	1476	Arifa Khalid; Faheem Aftab	2016	IN VITRO CELLULAR & DEVELOPMENTAL BIOLOGY-PLANT	Solanum tuberosum L.	Dicotyledons	Solanaceae	Herbaceous	Plant height	60	Low	2	High	24-epibrassinolide	Stem segments	Pre-processing		30	30	1.83	2.84816	2.56	2.19089		0.3357	0.1052
41	1477	Arifa Khalid; Faheem Aftab	2016	IN VITRO CELLULAR & DEVELOPMENTAL BIOLOGY-PLANT	Solanum tuberosum L.	Dicotyledons	Solanaceae	Herbaceous	Plant height	80	Low	1	High	24-epibrassinolide	Stem segments	Pre-processing		30	30	0.68	0.766812	1.12	1.04067		0.499	0.0712
41	1478	Arifa Khalid; Faheem Aftab	2016	IN VITRO CELLULAR & DEVELOPMENTAL BIOLOGY-PLANT	Solanum tuberosum L.	Dicotyledons	Solanaceae	Herbaceous	Plant height	80	Low	2	High	24-epibrassinolide	Stem segments	Pre-processing		30	30	0.68	0.766812	0.9	0.438178		0.2803	0.0503
42	1479	Kolomeichuk, L V Danilova, E D Khripach, V A	2022	RUSSIAN JOURNAL OF PLANT PHYSIOLOGY	Brassica napus L.	Dicotyledons	Cruciferae	Herbaceous	Plant height	150	High	0.01	Low	24-epibrassinolide (EBL)	medium	Pre-processing		3	3	2.05	0.207846	2.12	0.190526		0.0336	0.0061
42	1480	Kolomeichuk, L V Danilova, E D Khripach, V A	2022	RUSSIAN JOURNAL OF PLANT PHYSIOLOGY	Brassica napus L.	Dicotyledons	Cruciferae	Herbaceous	Chlorophyll a	150	High	0.01	Low	24-epibrassinolide (EBL)	Culture medium	Pre-processing		3	3	0.716113	0.12521	0.654731	0.0897722		-0.0896	0.0165
42	1481	Kolomeichuk, L V Danilova, E D Khripach, V A	2022	RUSSIAN JOURNAL OF PLANT PHYSIOLOGY	Brassica napus L.	Dicotyledons	Cruciferae	Herbaceous	Chlorophyll b	150	High	0.01	Low	24-epibrassinolide (EBL)	Culture medium	Pre-processing		3	3	0.249616	0.0448948	0.205968	0.0401663		-0.1922	0.0235
42	1482	Kolomeichuk, L V Danilova, E D Khripach, V A	2022	RUSSIAN JOURNAL OF PLANT PHYSIOLOGY	Brassica napus L.	Dicotyledons	Cruciferae	Herbaceous	RWC	150	High	0.01	Low	24-epibrassinolide (EBL)	Culture medium	Pre-processing		3	3	22.8311	5.14783	57.1454	10.5297		0.9175	0.0283
42	1483	Kolomeichuk, L V Danilova, E D Khripach, V A	2022	RUSSIAN JOURNAL OF PLANT PHYSIOLOGY	Brassica napus L.	Dicotyledons	Cruciferae	Herbaceous	RWC	150	High	0.01	Low	24-epibrassinolide (EBL)	Culture medium	Pre-processing		3	3	51.8767	22.2293	62.9545	7.72174		0.1935	0.0662
42	1484	Kolomeichuk, L V Danilova, E D Khripach, V A	2022	RUSSIAN JOURNAL OF PLANT PHYSIOLOGY	Brassica napus L.	Dicotyledons	Cruciferae	Herbaceous	leaf-Na+	150	High	0.01	Low	24-epibrassinolide (EBL)	Culture medium	Pre-processing		3	3	25.47	2.32095	23.02	1.38564		-0.1011	0.004
42	1485	Kolomeichuk, L V Danilova, E D Khripach, V A	2022	RUSSIAN JOURNAL OF PLANT PHYSIOLOGY	Brassica napus L.	Dicotyledons	Cruciferae	Herbaceous	shoot-Na+	150	High	0.01	Low	24-epibrassinolide (EBL)	Culture medium	Pre-processing		3	3	24.37	3.3775	19.31	1.64545		-0.2327	0.0088
42	1486	Kolomeichuk, L V Danilova, E D Khripach, V A	2022	RUSSIAN JOURNAL OF PLANT PHYSIOLOGY	Brassica napus L.	Dicotyledons	Cruciferae	Herbaceous	root-Na+	150	High	0.01	Low	24-epibrassinolide (EBL)	Culture medium	Pre-processing		3	3	17.25	2.56344	17.19	1.5242		-0.0035	0.01
42	1487	Kolomeichuk, L V Danilova, E D Khripach, V A	2022	RUSSIAN JOURNAL OF PLANT PHYSIOLOGY	Brassica napus L.	Dicotyledons	Cruciferae	Herbaceous	leaf-K+	150	High	0.01	Low	24-epibrassinolide (EBL)	Culture medium	Pre-processing		3	3	17.16	3.70659	14.77	1.55885		-0.15	0.0193
42	1488	Kolomeichuk, L V Danilova, E D Khripach, V A	2022	RUSSIAN JOURNAL OF PLANT PHYSIOLOGY	Brassica napus L.	Dicotyledons	Cruciferae	Herbaceous	shoot-K+	150	High	0.01	Low	24-epibrassinolide (EBL)	Culture medium	Pre-processing		3	3	29.98	5.81969	31.76	2.07846		0.0577	0.014
42	1489	Kolomeichuk, L V Danilova, E D Khripach, V A	2022	RUSSIAN JOURNAL OF PLANT PHYSIOLOGY	Brassica napus L.	Dicotyledons	Cruciferae	Herbaceous	root-K+	150	High	0.01	Low	24-epibrassinolide (EBL)	Culture medium	Pre-processing		3	3	19.45	1.16047	20.08	4.97099		0.0319	0.0216
42	1490	Kolomeichuk, L V Danilova, E D Khripach, V A	2022	RUSSIAN JOURNAL OF PLANT PHYSIOLOGY	Brassica napus L.	Dicotyledons	Cruciferae	Herbaceous	leaf-Mg2+	150	High	0.01	Low	24-epibrassinolide (EBL)	Culture medium	Pre-processing		3	3	3.61	0.415692	3.76	0.450333		0.0407	0.0092
42	1491	Kolomeichuk, L V Danilova, E D Khripach, V A	2022	RUSSIAN JOURNAL OF PLANT PHYSIOLOGY	Brassica napus L.	Dicotyledons	Cruciferae	Herbaceous	shoot-Mg2+	150	High	0.01	Low	24-epibrassinolide (EBL)	Culture medium	Pre-processing		3	3	3.09	1.48956	4.26	0.484974		0.3211	0.0818
42	1492	Kolomeichuk, L V Danilova, E D Khripach, V A	2022	RUSSIAN JOURNAL OF PLANT PHYSIOLOGY	Brassica napus L.	Dicotyledons	Cruciferae	Herbaceous	root-Mg2+	150	High	0.01	Low	24-epibrassinolide (EBL)	Culture medium	Pre-processing		3	3	2.31	0.658179	2.76	0.6755		0.178	0.047
42	1493	Kolomeichuk, L V Danilova, E D Khripach, V A	2022	RUSSIAN JOURNAL OF PLANT PHYSIOLOGY	Brassica napus L.	Dicotyledons	Cruciferae	Herbaceous	leaf-Ca2+	150	High	0.01	Low	24-epibrassinolide (EBL)	Culture medium	Pre-processing		3	3	5.38	0.796743	9.76	1.92258		0.5956	0.0202
42	1494	Kolomeichuk, L V Danilova, E D Khripach, V A	2022	RUSSIAN JOURNAL OF PLANT PHYSIOLOGY	Brassica napus L.	Dicotyledons	Cruciferae	Herbaceous	shoot-Ca2+	150	High	0.01	Low	24-epibrassinolide (EBL)	Culture medium	Pre-processing		3	3	3.06	0.502295	4.54	0.658179		0.3945	0.016
42	1495	Kolomeichuk, L V Danilova, E D Khripach, V A	2022	RUSSIAN JOURNAL OF PLANT PHYSIOLOGY	Brassica napus L.	Dicotyledons	Cruciferae	Herbaceous	root-Ca2+	150	High	0.01	Low	24-epibrassinolide (EBL)	Culture medium	Pre-processing		3	3	9.28	1.88794	7.78	1.16047		-0.1763	0.0212
42	1496	Kolomeichuk, L V Danilova, E D Khripach, V A	2022	RUSSIAN JOURNAL OF PLANT PHYSIOLOGY	Brassica napus L.	Dicotyledons	Cruciferae	Herbaceous	proline	150	High	0.01	Low	24-epibrassinolide (EBL)	Culture medium	Pre-processing		3	3	30.6215	5.96212	33.9203	7.08002		0.1023	0.0272
42	1497	Kolomeichuk, L V Danilova, E D Khripach, V A	2022	RUSSIAN JOURNAL OF PLANT PHYSIOLOGY	Brassica napus L.	Dicotyledons	Cruciferae	Herbaceous	proline	150	High	0.01	Low	24-epibrassinolide (EBL)	Culture medium	Pre-processing		3	3	70.996	8.94318	77.4502	7.70108		0.087	0.0086
42	1498	Kolomeichuk, L V Danilova, E D Khripach, V A	2022	RUSSIAN JOURNAL OF PLANT PHYSIOLOGY	Brassica napus L.	Dicotyledons	Cruciferae	Herbaceous	proline	150	High	0.01	Low	24-epibrassinolide (EBL)	Culture medium	Pre-processing		3	3	28.3267	7.32845	31.1952	4.96844		0.0965	0.0308
42	1499	Kolomeichuk, L V Danilova, E D Khripach, V A	2022	RUSSIAN JOURNAL OF PLANT PHYSIOLOGY	Brassica napus L.	Dicotyledons	Cruciferae	Herbaceous	SOD	150	High	0.01	Low	24-epibrassinolide (EBL)	Culture medium	Pre-processing		3	3	106.449	11.956	264.124	59.7801		0.9088	0.0213
42	1500	Kolomeichuk, L V Danilova, E D Khripach, V A	2022	RUSSIAN JOURNAL OF PLANT PHYSIOLOGY	Brassica napus L.	Dicotyledons	Cruciferae	Herbaceous	POD	150	High	0.01	Low	24-epibrassinolide (EBL)	Culture medium	Pre-processing		3	3	5.46039	0.406789	5.863	1.13318		0.0711	0.0143
43	1501	Kolomeichuk, L V Khripach, V A Kuznetsov, V V	2022	DOKLADY BIOCHEMISTRY AND BIOPHYSICS	Brassica napus L.	Dicotyledons	Cruciferae	Herbaceous	Shoot FW	150	High	0.01	Low	24-epibrassinoldide	medium	Pre-processing		3	3	2.73	0.450333	2.63	0.606218		-0.0373	0.0268
43	1502	Kolomeichuk, L V Khripach, V A Kuznetsov, V V	2022	DOKLADY BIOCHEMISTRY AND BIOPHYSICS	Brassica napus L.	Dicotyledons	Cruciferae	Herbaceous	shoot DW	150	High	0.01	Low	24-epibrassinoldide	medium	Pre-processing		3	3	0.31	0.0519615	0.33	0.0519615		0.0625	0.0176
43	1503	Kolomeichuk, L V Khripach, V A Kuznetsov, V V	2022	DOKLADY BIOCHEMISTRY AND BIOPHYSICS	Brassica napus L.	Dicotyledons	Cruciferae	Herbaceous	root FW	150	High	0.01	Low	24-epibrassinoldide	medium	Pre-processing		3	3	0.43	0.069282	0.51	0.0866025		0.1706	0.0183
43	1504	Kolomeichuk, L V Khripach, V A Kuznetsov, V V	2022	DOKLADY BIOCHEMISTRY AND BIOPHYSICS	Brassica napus L.	Dicotyledons	Cruciferae	Herbaceous	root DW	150	High	0.01	Low	24-epibrassinoldide	medium	Pre-processing		3	3	0.035	0.00866025	0.044	0.0069282		0.2288	0.0287
43	1505	Kolomeichuk, L V Khripach, V A Kuznetsov, V V	2022	DOKLADY BIOCHEMISTRY AND BIOPHYSICS	Brassica napus L.	Dicotyledons	Cruciferae	Herbaceous	FV/Fm	150	High	0.01	Low	24-epibrassinoldide	medium	Pre-processing		3	3	0.341019	0.160197	0.764075	0.0334338		0.8067	0.0742
43	1506	Kolomeichuk, L V Khripach, V A Kuznetsov, V V	2022	DOKLADY BIOCHEMISTRY AND BIOPHYSICS	Brassica napus L.	Dicotyledons	Cruciferae	Herbaceous	FV/Fm	150	High	0.01	Low	24-epibrassinoldide	medium	Pre-processing		3	3	0.341019	0.160197	0.720643	0.122595		0.7482	0.0832
43	1507	Kolomeichuk, L V Khripach, V A Kuznetsov, V V	2022	DOKLADY BIOCHEMISTRY AND BIOPHYSICS	Brassica napus L.	Dicotyledons	Cruciferae	Herbaceous	Chlorophyll a	150	High	0.01	Low	24-epibrassinoldide	medium	Pre-processing		3	3	0.505597	0.0614012	0.69403	0.105014		0.3168	0.0125
43	1508	Kolomeichuk, L V Khripach, V A Kuznetsov, V V	2022	DOKLADY BIOCHEMISTRY AND BIOPHYSICS	Brassica napus L.	Dicotyledons	Cruciferae	Herbaceous	Chlorophyll a	150	High	0.01	Low	24-epibrassinoldide	medium	Pre-processing		3	3	0.505597	0.0614012	0.763993	0.114714		0.4128	0.0124
43	1509	Kolomeichuk, L V Khripach, V A Kuznetsov, V V	2022	DOKLADY BIOCHEMISTRY AND BIOPHYSICS	Brassica napus L.	Dicotyledons	Cruciferae	Herbaceous	Chlorophyll b	150	High	0.01	Low	24-epibrassinoldide	medium	Pre-processing		3	3	0.140858	0.01616	0.172575	0.01616		0.2031	0.0073
43	1510	Kolomeichuk, L V Khripach, V A Kuznetsov, V V	2022	DOKLADY BIOCHEMISTRY AND BIOPHYSICS	Brassica napus L.	Dicotyledons	Cruciferae	Herbaceous	Chlorophyll b	150	High	0.01	Low	24-epibrassinoldide	medium	Pre-processing		3	3	0.140858	0.01616	0.198694	0.0387806		0.344	0.0171
43	1511	Kolomeichuk, L V Khripach, V A Kuznetsov, V V	2022	DOKLADY BIOCHEMISTRY AND BIOPHYSICS	Brassica napus L.	Dicotyledons	Cruciferae	Herbaceous	proline	150	High	0.01	Low	24-epibrassinoldide	medium	Pre-processing		3	3	114.8	11.6394	99.12	11.6394		-0.1469	0.008
43	1512	Kolomeichuk, L V Khripach, V A Kuznetsov, V V	2022	DOKLADY BIOCHEMISTRY AND BIOPHYSICS	Brassica napus L.	Dicotyledons	Cruciferae	Herbaceous	SOD	150	High	0.01	Low	24-epibrassinoldide	medium	Pre-processing		3	3	2.094	0.415692	2.76	0.737854		0.2762	0.037
43	1513	Kolomeichuk, L V Khripach, V A Kuznetsov, V V	2022	DOKLADY BIOCHEMISTRY AND BIOPHYSICS	Brassica napus L.	Dicotyledons	Cruciferae	Herbaceous	SOD	150	High	0.01	Low	24-epibrassinoldide	medium	Pre-processing		3	3	2.094	0.415692	1.692	0.322161		-0.2132	0.0252
43	1514	Kolomeichuk, L V Khripach, V A Kuznetsov, V V	2022	DOKLADY BIOCHEMISTRY AND BIOPHYSICS	Brassica napus L.	Dicotyledons	Cruciferae	Herbaceous	POD	150	High	0.01	Low	24-epibrassinoldide	medium	Pre-processing		3	3	2.191	0.412228	2.94	0.594093		0.2941	0.0254
43	1515	Kolomeichuk, L V Khripach, V A Kuznetsov, V V	2022	DOKLADY BIOCHEMISTRY AND BIOPHYSICS	Brassica napus L.	Dicotyledons	Cruciferae	Herbaceous	POD	150	High	0.01	Low	24-epibrassinoldide	medium	Pre-processing		3	3	2.191	0.412228	1.232	0.266736		-0.5757	0.0274
44	1516	Kolomeichuk, Liliya V Efimova, Marina V Zlobin, Ilya E	2020	PHOTOSYNTHESIS RESEARCH	Solanum tuberosum L.	Dicotyledons	Solanaceae	Herbaceous	RWC	100	moderate	0.0001	Low	24‑Epibrassinolide	Culture medium	Pre-processing		3	3	91.3995	0.879016	91.3995	0.261107		0	0
44	1517	Kolomeichuk, Liliya V Efimova, Marina V Zlobin, Ilya E	2020	PHOTOSYNTHESIS RESEARCH	Solanum tuberosum L.	Dicotyledons	Solanaceae	Herbaceous	RWC	100	moderate	0.0001	Low	24‑Epibrassinolide	Culture medium	Pre-processing		3	3	88.6859	0.631021	89.3392	0.892145		0.0073	0.0001
44	1518	Kolomeichuk, Liliya V Efimova, Marina V Zlobin, Ilya E	2020	PHOTOSYNTHESIS RESEARCH	Solanum tuberosum L.	Dicotyledons	Solanaceae	Herbaceous	RWC	100	moderate	0.0001	Low	24‑Epibrassinolide	Culture medium	Pre-processing		3	3	89.5653	0.761583	88.0075	1.93659		-0.0175	0.0002
44	1519	Kolomeichuk, Liliya V Efimova, Marina V Zlobin, Ilya E	2020	PHOTOSYNTHESIS RESEARCH	Solanum tuberosum L.	Dicotyledons	Solanaceae	Herbaceous	RWC	100	moderate	0.0001	Low	24‑Epibrassinolide	Culture medium	Pre-processing		3	3	89.2513	0.848618	88.9246	0.826864		-0.0037	0.0001
44	1520	Kolomeichuk, Liliya V Efimova, Marina V Zlobin, Ilya E	2020	PHOTOSYNTHESIS RESEARCH	Solanum tuberosum L.	Dicotyledons	Solanaceae	Herbaceous	RWC	100	moderate	0.0001	Low	24‑Epibrassinolide	Culture medium	Pre-processing		3	3	90.2437	0.718056	91.4121	0.826864		0.0129	0
44	1521	Kolomeichuk, Liliya V Efimova, Marina V Zlobin, Ilya E	2020	PHOTOSYNTHESIS RESEARCH	Solanum tuberosum L.	Dicotyledons	Solanaceae	Herbaceous	MDA	100	moderate	0.0001	Low	24‑Epibrassinolide	Culture medium	Pre-processing		3	3	57.199	8.68154	57.199	8.68154		0	0.0154
44	1522	Kolomeichuk, Liliya V Efimova, Marina V Zlobin, Ilya E	2020	PHOTOSYNTHESIS RESEARCH	Solanum tuberosum L.	Dicotyledons	Solanaceae	Herbaceous	MDA	100	moderate	0.0001	Low	24‑Epibrassinolide	Culture medium	Pre-processing		3	3	49.6806	6.12813	52.7764	6.63881		0.0605	0.0103
44	1523	Kolomeichuk, Liliya V Efimova, Marina V Zlobin, Ilya E	2020	PHOTOSYNTHESIS RESEARCH	Solanum tuberosum L.	Dicotyledons	Solanaceae	Herbaceous	MDA	100	moderate	0.0001	Low	24‑Epibrassinolide	Culture medium	Pre-processing		3	3	93.4644	11.4903	88.3047	14.0437		-0.0568	0.0135
44	1524	Kolomeichuk, Liliya V Efimova, Marina V Zlobin, Ilya E	2020	PHOTOSYNTHESIS RESEARCH	Solanum tuberosum L.	Dicotyledons	Solanaceae	Herbaceous	MDA	100	moderate	0.0001	Low	24‑Epibrassinolide	Culture medium	Pre-processing		3	3	83.7346	8.17085	86.8305	9.7029		0.0363	0.0073
44	1525	Kolomeichuk, Liliya V Efimova, Marina V Zlobin, Ilya E	2020	PHOTOSYNTHESIS RESEARCH	Solanum tuberosum L.	Dicotyledons	Solanaceae	Herbaceous	MDA	100	moderate	0.0001	Low	24‑Epibrassinolide	Culture medium	Pre-processing		3	3	74.5946	8.68154	74.2998	9.19222		-0.004	0.0096
44	1526	Kolomeichuk, Liliya V Efimova, Marina V Zlobin, Ilya E	2020	PHOTOSYNTHESIS RESEARCH	Solanum tuberosum L.	Dicotyledons	Solanaceae	Herbaceous	SOD	100	moderate	0.0001	Low	24‑Epibrassinolide	Culture medium	Pre-processing		3	3	131.643	5.9898	131.643	5.9898		0	0.0014
44	1527	Kolomeichuk, Liliya V Efimova, Marina V Zlobin, Ilya E	2020	PHOTOSYNTHESIS RESEARCH	Solanum tuberosum L.	Dicotyledons	Solanaceae	Herbaceous	SOD	100	moderate	0.0001	Low	24‑Epibrassinolide	Culture medium	Pre-processing		3	3	130.259	21.9626	103.516	10.7816		-0.2298	0.0131
44	1528	Kolomeichuk, Liliya V Efimova, Marina V Zlobin, Ilya E	2020	PHOTOSYNTHESIS RESEARCH	Solanum tuberosum L.	Dicotyledons	Solanaceae	Herbaceous	SOD	100	moderate	0.0001	Low	24‑Epibrassinolide	Culture medium	Pre-processing		3	3	177.752	30.3483	149.856	15.1742		-0.1707	0.0131
44	1529	Kolomeichuk, Liliya V Efimova, Marina V Zlobin, Ilya E	2020	PHOTOSYNTHESIS RESEARCH	Solanum tuberosum L.	Dicotyledons	Solanaceae	Herbaceous	SOD	100	moderate	0.0001	Low	24‑Epibrassinolide	Culture medium	Pre-processing		3	3	201.729	30.7476	157.233	21.9626		-0.2492	0.0142
44	1530	Kolomeichuk, Liliya V Efimova, Marina V Zlobin, Ilya E	2020	PHOTOSYNTHESIS RESEARCH	Solanum tuberosum L.	Dicotyledons	Solanaceae	Herbaceous	SOD	100	moderate	0.0001	Low	24‑Epibrassinolide	Culture medium	Pre-processing		3	3	166.686	18.768	139.942	22.7612		-0.1749	0.013
44	1531	Kolomeichuk, Liliya V Efimova, Marina V Zlobin, Ilya E	2020	PHOTOSYNTHESIS RESEARCH	Solanum tuberosum L.	Dicotyledons	Solanaceae	Herbaceous	proline	100	moderate	0.0001	Low	24‑Epibrassinolide	Culture medium	Pre-processing		3	3	6.12245	0.935688	6.12245	0.935688		0	0.0156
44	1532	Kolomeichuk, Liliya V Efimova, Marina V Zlobin, Ilya E	2020	PHOTOSYNTHESIS RESEARCH	Solanum tuberosum L.	Dicotyledons	Solanaceae	Herbaceous	proline	100	moderate	0.0001	Low	24‑Epibrassinolide	Culture medium	Pre-processing		3	3	13.2653	2.18325	13.8655	1.97533		0.0443	0.0158
44	1533	Kolomeichuk, Liliya V Efimova, Marina V Zlobin, Ilya E	2020	PHOTOSYNTHESIS RESEARCH	Solanum tuberosum L.	Dicotyledons	Solanaceae	Herbaceous	proline	100	moderate	0.0001	Low	24‑Epibrassinolide	Culture medium	Pre-processing		3	3	20.8884	2.91101	22.8091	2.28723		0.088	0.0098
44	1534	Kolomeichuk, Liliya V Efimova, Marina V Zlobin, Ilya E	2020	PHOTOSYNTHESIS RESEARCH	Solanum tuberosum L.	Dicotyledons	Solanaceae	Herbaceous	proline	100	moderate	0.0001	Low	24‑Epibrassinolide	Culture medium	Pre-processing		3	3	36.6146	2.59912	41.5366	5.82201		0.1261	0.0082
44	1535	Kolomeichuk, Liliya V Efimova, Marina V Zlobin, Ilya E	2020	PHOTOSYNTHESIS RESEARCH	Solanum tuberosum L.	Dicotyledons	Solanaceae	Herbaceous	proline	100	moderate	0.0001	Low	24‑Epibrassinolide	Culture medium	Pre-processing		3	3	32.473	5.40616	28.7515	3.74272		-0.1217	0.0149
44	1536	Kolomeichuk, Liliya V Efimova, Marina V Zlobin, Ilya E	2020	PHOTOSYNTHESIS RESEARCH	Solanum tuberosum L.	Dicotyledons	Solanaceae	Herbaceous	FV/Fm	100	moderate	0.0001	Low	24‑Epibrassinolide	Culture medium	Pre-processing		3	3	0.816995	0.00620074	0.816995	0.00620074		0	0
44	1537	Kolomeichuk, Liliya V Efimova, Marina V Zlobin, Ilya E	2020	PHOTOSYNTHESIS RESEARCH	Solanum tuberosum L.	Dicotyledons	Solanaceae	Herbaceous	FV/Fm	100	moderate	0.0001	Low	24‑Epibrassinolide	Culture medium	Pre-processing		3	3	0.814132	0.0297462	0.819857	0.0210617		0.007	0.0007
44	1538	Kolomeichuk, Liliya V Efimova, Marina V Zlobin, Ilya E	2020	PHOTOSYNTHESIS RESEARCH	Solanum tuberosum L.	Dicotyledons	Solanaceae	Herbaceous	FV/Fm	100	moderate	0.0001	Low	24‑Epibrassinolide	Culture medium	Pre-processing		3	3	0.77907	0.0260327	0.825581	0.0384169		0.058	0.0011
44	1539	Kolomeichuk, Liliya V Efimova, Marina V Zlobin, Ilya E	2020	PHOTOSYNTHESIS RESEARCH	Solanum tuberosum L.	Dicotyledons	Solanaceae	Herbaceous	FV/Fm	100	moderate	0.0001	Low	24‑Epibrassinolide	Culture medium	Pre-processing		3	3	0.665295	0.0495713	0.784794	0.0136312		0.1652	0.002
44	1540	Kolomeichuk, Liliya V Efimova, Marina V Zlobin, Ilya E	2020	PHOTOSYNTHESIS RESEARCH	Solanum tuberosum L.	Dicotyledons	Solanaceae	Herbaceous	FV/Fm	100	moderate	0.0001	Low	24‑Epibrassinolide	Culture medium	Pre-processing		3	3	0.586583	0.1351	0.787657	0.0619728		0.2947	0.0197
44	1541	Kolomeichuk, Liliya V Efimova, Marina V Zlobin, Ilya E	2020	PHOTOSYNTHESIS RESEARCH	Solanum tuberosum L.	Dicotyledons	Solanaceae	Herbaceous	leaf-Mg2+	100	moderate	0.0001	Low	24‑Epibrassinolide	Culture medium	Pre-processing		3	3	1.83	0.207846	1.56	0.225167		-0.1596	0.0112
44	1542	Kolomeichuk, Liliya V Efimova, Marina V Zlobin, Ilya E	2020	PHOTOSYNTHESIS RESEARCH	Solanum tuberosum L.	Dicotyledons	Solanaceae	Herbaceous	leaf-K+	100	moderate	0.0001	Low	24‑Epibrassinolide	Culture medium	Pre-processing		3	3	38.37	2.85788	46.97	1.71473		0.2022	0.0023
44	1543	Kolomeichuk, Liliya V Efimova, Marina V Zlobin, Ilya E	2020	PHOTOSYNTHESIS RESEARCH	Solanum tuberosum L.	Dicotyledons	Solanaceae	Herbaceous	leaf-Na+	100	moderate	0.0001	Low	24‑Epibrassinolide	Culture medium	Pre-processing		3	3	13.03	1.80133	9.94	1.07387		-0.2707	0.0103
44	1544	Kolomeichuk, Liliya V Efimova, Marina V Zlobin, Ilya E	2020	PHOTOSYNTHESIS RESEARCH	Solanum tuberosum L.	Dicotyledons	Solanaceae	Herbaceous	leaf-Ca2+	100	moderate	0.0001	Low	24‑Epibrassinolide	Culture medium	Pre-processing		3	3	3.73	0.69282	2.74	0.640859		-0.3085	0.0297
[truncated: 3,197 more rows]
